# Supplementary material for: Crystal structure and Hirshfeld surface analysis of 1-(4-chloro­phen­yl)-2-{[5-(4-chloro­phen­yl)-1,3,4-oxa­diazol-2-yl]sulfan­yl}ethanone
Source: Acta Crystallogr E Crystallogr Commun. 2017 Mar 17;73(Pt 4):524–7. doi: 10.1107/S2056989017003978 (PMC5382613; doi:10.1107/S2056989017003978)
Supplement: Supplementary file 1 [file e-73-00524-sup1.cif]

##############################################################################
#                                                                            #
# This CIF contains the data in a paper accepted for publication in          #
# Acta Crystallographica Section E. It conforms to the requirements of       #
# Notes for Authors for Acta Crystallographica Section E, and has been       #
# peer reviewed under the auspices of the IUCr Commission on Journals.       #
#                                                                            #
# Full details of the Crystallographic Information File format               #
# are given in the paper "The Crystallographic Information File (CIF):       #
# a New Standard Archive File for Crystallography" by S. R. Hall, F. H.      #
# Allen and I. D. Brown [Acta Cryst. (1991), A47, 655-685].                  #
#                                                                            #
# The current version of the core CIF dictionary is obtainable from          #
# ftp://ftp.iucr.org/pub/cif_core.dic.                                       #
#                                                                            #
# Software is freely available for graphical display of the structure(s)     #
# in this CIF. For information consult the CIF software page                 #
# http://www.iucr.org/resources/cif/software.                                #
#                                                                            #
# This file may be used for bona fide research purposes within the           #
# scientific community so long as proper attribution is given to the journal # 
# article from which it was obtained.                                        #
#                                                                            #
##############################################################################
data_global
_audit_creation_method     'form.cif (version 2.0)'
_journal_data_validation_number     ?
_journal_date_recd_electronic     2017-03-02
_journal_date_accepted     2017-03-11
_journal_name_full     'Acta Crystallographica, Section E'
_journal_year     2017
_journal_volume     73
_journal_issue      4
_journal_page_first     524
_journal_page_last     527
_journal_paper_category     GO
_journal_paper_doi     10.1107/S2056989017003978
_journal_coeditor_code     RZ5206
_publ_contact_author_name     'Yousuf, S. '
_publ_contact_author_address
;
      H.E.J Research Institute of Chemistry,
      International Centre for Chemical and Biological Sciences,
      University of Karachi,
      Karachi-75270, Pakistan
;
_publ_contact_author_email     'dr.sammer.yousuf@gmail.com'
_publ_contact_author_fax     '+92-21 34819018-9'
_publ_contact_author_phone     '+92-21 34824924'
_publ_section_title
;\
Crystal structure and Hirshfeld surface analysis of
1-(4-chlorophenyl)-2-{[5-(4-chlorophenyl)-1,3,4-oxadiazol-2-yl]sulfanyl}\
ethanone
;
loop_
    _publ_author_name
    _publ_author_footnote
    _publ_author_address
    'Rajesh Kumar' ?
;     H. E. J. Research Institute of Chemistry,
      International Center for Chemical and Biological Sciences,
      University of Karachi,
      Karachi-75270, Pakistan
;
    'Shafqat Hussain' ?
;     Karakoram International University,
      Gilgit, Pakistan
;
    'Khalid M. Khan' ?
;     H. E. J. Research Institute of Chemistry,
      International Center for Chemical and Biological Sciences,
      University of Karachi,
      Karachi-75270, Pakistan
;
    'Shahnaz Perveen' ?
;     PCSIR Laboratories Complex,
      Karachi, Pakistan
;
    'Sammer Yousuf' ?
;     H. E. J. Research Institute of Chemistry,
      International Center for Chemical and Biological Sciences,
      University of Karachi,
      Karachi-75270, Pakistan
;
_publ_section_synopsis
;
The title heterocyclic compound is contains an oxadizole and two
chloro-substituted phenyl rings. In the crystal, C---H...N hydrogen bonding
links the molecules into undulating ribbons parallel to the <i>b</i> axis.
Hirshfeld surface analysis indicates that the most important contributions for
the crystal packing are the H...C (18%), H...H (17%), H...Cl (16.6%), H...O
(10.4%), H...N (8.9%) and H...S (5.9%) interactions.
;
data_I
_audit_creation_method     SHELXL-97
_chemical_name_systematic
;\
1-(4-Chlorophenyl)-2-{[5-(4-chlorophenyl)-1,3,4-oxadiazol-2-yl]\
sulfanyl}ethanone
;
_chemical_name_common     ?
_chemical_formula_moiety     'C16 H10 Cl2 N2 O2 S'
_chemical_formula_sum     'C16 H10 Cl2 N2 O2 S'
_chemical_formula_iupac     'C16 H10 Cl2 N2 O2 S'
_chemical_formula_weight     365.22
_chemical_melting_point     ?
_symmetry_cell_setting     monoclinic
_symmetry_space_group_name_H-M     'P 21/c'
_space_group_name_Hall     '-P 2ybc'
loop_
    _symmetry_equiv_pos_as_xyz
    'x, y, z'
    '-x, y+1/2, -z+1/2'
    '-x, -y, -z'
    'x, -y-1/2, z-1/2'
_cell_length_a     19.1513(7)
_cell_length_b     11.1589(4)
_cell_length_c     7.5071(3)
_cell_angle_alpha     90.00
_cell_angle_beta     92.0880(10)
_cell_angle_gamma     90.00
_cell_volume     1603.26(10)
_cell_formula_units_Z     4
_cell_measurement_reflns_used     3559
_cell_measurement_theta_min     3.19
_cell_measurement_theta_max     27.66
_cell_measurement_temperature     273(2)
_exptl_crystal_description     block
_exptl_crystal_colour     colorless
_exptl_crystal_size_max     0.47
_exptl_crystal_size_mid     0.39
_exptl_crystal_size_min     0.11
_exptl_crystal_density_diffrn     1.513
_exptl_crystal_density_meas     ?
_exptl_crystal_density_method     'not measured'
_exptl_crystal_F_000     744
_exptl_absorpt_coefficient_mu     0.545
_exptl_absorpt_correction_type     multi-scan
_exptl_absorpt_process_details
;
(SADABS; Bruker, 2000)
;
_exptl_absorpt_correction_T_min     0.7839
_exptl_absorpt_correction_T_max     0.9450
_exptl_special_details     ?
_diffrn_ambient_temperature     273(2)
_diffrn_radiation_type     MoK\a
_diffrn_radiation_wavelength     0.71073
_diffrn_radiation_source     'fine-focus sealed tube'
_diffrn_radiation_monochromator     graphite
_diffrn_measurement_device_type
;
Bruker SMART APEX CCD area-detector
;
_diffrn_measurement_method     '\w scan'
_diffrn_detector_area_resol_mean     ?
_diffrn_reflns_number     11526
_diffrn_reflns_av_R_equivalents     0.0219
_diffrn_reflns_av_sigmaI/netI     0.0225
_diffrn_reflns_theta_min     1.06
_diffrn_reflns_theta_max     28.30
_diffrn_reflns_theta_full     28.30
_diffrn_measured_fraction_theta_max     0.947
_diffrn_measured_fraction_theta_full     0.947
_diffrn_reflns_limit_h_min     -25
_diffrn_reflns_limit_h_max     25
_diffrn_reflns_limit_k_min     -13
_diffrn_reflns_limit_k_max     14
_diffrn_reflns_limit_l_min     -9
_diffrn_reflns_limit_l_max     9
_diffrn_standards_number     ?
_diffrn_standards_interval_count     ?
_diffrn_standards_interval_time     ?
_diffrn_standards_decay_%     ?
_refine_special_details
;
 Refinement of F^2^ against ALL reflections.  The weighted R-factor wR and
 goodness of fit S are based on F^2^, conventional R-factors R are based
 on F, with F set to zero for negative F^2^. The threshold expression of
 F^2^ > 2sigma(F^2^) is used only for calculating R-factors(gt) etc. and is
 not relevant to the choice of reflections for refinement.  R-factors based
 on F^2^ are statistically about twice as large as those based on F, and R-
 factors based on ALL data will be even larger.
;
_reflns_number_total     3762
_reflns_number_gt     3058
_reflns_threshold_expression     >2sigma(I)
_refine_ls_structure_factor_coef     Fsqd
_refine_ls_matrix_type     full
_refine_ls_R_factor_all     0.0579
_refine_ls_R_factor_gt     0.0452
_refine_ls_wR_factor_gt     0.1165
_refine_ls_wR_factor_ref     0.1320
_refine_ls_goodness_of_fit_ref     1.118
_refine_ls_restrained_S_all     1.118
_refine_ls_number_reflns     3762
_refine_ls_number_parameters     208
_refine_ls_number_restraints     0
_refine_ls_hydrogen_treatment     constr
_refine_ls_weighting_scheme     calc
_refine_ls_weighting_details
         'calc w=1/[\s^2^(Fo^2^)+(0.0690P)^2^+0.2639P] where P=(Fo^2^+2Fc^2^)/3'
_atom_sites_solution_hydrogens     geom
_atom_sites_solution_primary     direct
_atom_sites_solution_secondary     difmap
_refine_ls_shift/su_max     0.000
_refine_ls_shift/su_mean     0.000
_refine_diff_density_max     0.337
_refine_diff_density_min     -0.262
_refine_ls_extinction_method     none
_refine_ls_extinction_coef     ?
loop_
    _atom_type_symbol
    _atom_type_description
    _atom_type_scat_dispersion_real
    _atom_type_scat_dispersion_imag
    _atom_type_scat_source
    'C' 'C' 0.0033 0.0016
                         'International Tables Vol C Tables 4.2.6.8 and 6.1.1.4'
    'H' 'H' 0.0000 0.0000
                         'International Tables Vol C Tables 4.2.6.8 and 6.1.1.4'
    'N' 'N' 0.0061 0.0033
                         'International Tables Vol C Tables 4.2.6.8 and 6.1.1.4'
    'O' 'O' 0.0106 0.0060
                         'International Tables Vol C Tables 4.2.6.8 and 6.1.1.4'
    'S' 'S' 0.1246 0.1234
                         'International Tables Vol C Tables 4.2.6.8 and 6.1.1.4'
    'Cl' 'Cl' 0.1484 0.1585
                         'International Tables Vol C Tables 4.2.6.8 and 6.1.1.4'
_computing_data_collection
;
SMART (Bruker, 2000)
;
_computing_cell_refinement
;
SAINT (Bruker, 2000)
;
_computing_data_reduction
;
SAINT (Bruker, 2000)
;
_computing_structure_solution
;
SHELXS97 (Sheldrick, 2008)
;
_computing_structure_refinement
;
SHELXL97 (Sheldrick, 2008)
;
_computing_molecular_graphics
;
SHELXTL (Sheldrick, 2008)
;
_computing_publication_material
;
SHELXTL, PARST (Nardelli, 1995) and PLATON (Spek, 2009)
;
loop_
    _atom_site_type_symbol
    _atom_site_label
    _atom_site_fract_x
    _atom_site_fract_y
    _atom_site_fract_z
    _atom_site_U_iso_or_equiv
    _atom_site_adp_type
    _atom_site_calc_flag
    _atom_site_refinement_flags
    _atom_site_occupancy
    _atom_site_symmetry_multiplicity
    _atom_site_disorder_assembly
    _atom_site_disorder_group
    Cl Cl1 -0.31166(3) 0.71345(7) 0.43607(10) 0.0711(2) Uani d . 1 1 . .
    Cl Cl2 0.54160(4) 0.62796(12) -0.30547(16) 0.1258(4) Uani d . 1 1 . .
    S S1 0.09911(2) 0.52100(4) 0.14177(7) 0.04411(16) Uani d . 1 1 . .
    O O1 -0.01151(8) 0.43467(13) 0.3026(2) 0.0556(4) Uani d . 1 1 . .
    O O2 0.21861(7) 0.57741(12) 0.00900(19) 0.0427(3) Uani d . 1 1 . .
    N N1 0.14210(9) 0.72473(14) -0.0287(2) 0.0457(4) Uani d . 1 1 . .
    N N2 0.20649(9) 0.75906(16) -0.1028(3) 0.0508(4) Uani d . 1 1 . .
    C C1 -0.14356(11) 0.50990(18) 0.3877(3) 0.0448(5) Uani d . 1 1 . .
    H H1B -0.1303 0.4313 0.4130 0.054 Uiso calc R 1 1 . .
    C C2 -0.20957(11) 0.54753(19) 0.4258(3) 0.0494(5) Uani d . 1 1 . .
    H H2B -0.2410 0.4953 0.4766 0.059 Uiso calc R 1 1 . .
    C C3 -0.22851(10) 0.6646(2) 0.3873(3) 0.0463(5) Uani d . 1 1 . .
    C C4 -0.18228(10) 0.74359(19) 0.3131(3) 0.0471(5) Uani d . 1 1 . .
    H H4A -0.1958 0.8222 0.2889 0.057 Uiso calc R 1 1 . .
    C C5 -0.11620(10) 0.70548(17) 0.2752(3) 0.0428(4) Uani d . 1 1 . .
    H H5A -0.0849 0.7583 0.2250 0.051 Uiso calc R 1 1 . .
    C C6 -0.09600(9) 0.58753(16) 0.3118(3) 0.0375(4) Uani d . 1 1 . .
    C C7 -0.02636(10) 0.53891(16) 0.2705(3) 0.0394(4) Uani d . 1 1 . .
    C C8 0.02691(9) 0.61879(16) 0.1858(3) 0.0410(4) Uani d . 1 1 . .
    H H8A 0.0415 0.6828 0.2663 0.049 Uiso calc R 1 1 . .
    H H8B 0.0079 0.6537 0.0761 0.049 Uiso calc R 1 1 . .
    C C9 0.15279(9) 0.61954(16) 0.0337(3) 0.0385(4) Uani d . 1 1 . .
    C C10 0.24856(10) 0.67088(18) -0.0775(3) 0.0419(4) Uani d . 1 1 . .
    C C11 0.32086(10) 0.6589(2) -0.1300(3) 0.0466(5) Uani d . 1 1 . .
    C C12 0.35671(13) 0.7597(2) -0.1857(3) 0.0611(6) Uani d . 1 1 . .
    H H12A 0.3347 0.8340 -0.1876 0.073 Uiso calc R 1 1 . .
    C C13 0.42443(14) 0.7499(3) -0.2380(4) 0.0743(8) Uani d . 1 1 . .
    H H13A 0.4485 0.8174 -0.2747 0.089 Uiso calc R 1 1 . .
    C C14 0.45624(12) 0.6400(3) -0.2356(4) 0.0760(8) Uani d . 1 1 . .
    C C15 0.42210(13) 0.5394(3) -0.1805(5) 0.0819(9) Uani d . 1 1 . .
    H H15A 0.4444 0.4654 -0.1793 0.098 Uiso calc R 1 1 . .
    C C16 0.35398(12) 0.5494(2) -0.1265(4) 0.0643(7) Uani d . 1 1 . .
    H H16A 0.3305 0.4818 -0.0877 0.077 Uiso calc R 1 1 . .
loop_
    _atom_site_aniso_label
    _atom_site_aniso_U_11
    _atom_site_aniso_U_22
    _atom_site_aniso_U_33
    _atom_site_aniso_U_12
    _atom_site_aniso_U_13
    _atom_site_aniso_U_23
    Cl1 0.0415(3) 0.0839(5) 0.0889(5) 0.0064(3) 0.0182(3) -0.0073(3)
    Cl2 0.0440(4) 0.1827(11) 0.1531(10) -0.0066(5) 0.0351(5) 0.0047(8)
    S1 0.0393(3) 0.0369(3) 0.0567(4) 0.00321(18) 0.0088(2) 0.0004(2)
    O1 0.0519(8) 0.0395(8) 0.0761(11) 0.0055(6) 0.0118(7) 0.0083(7)
    O2 0.0347(6) 0.0408(7) 0.0531(9) 0.0030(5) 0.0068(6) 0.0007(6)
    N1 0.0402(8) 0.0399(9) 0.0575(11) 0.0064(7) 0.0061(7) 0.0015(7)
    N2 0.0464(9) 0.0448(9) 0.0615(12) 0.0013(8) 0.0073(8) 0.0058(8)
    C1 0.0474(11) 0.0396(10) 0.0477(12) -0.0031(8) 0.0055(9) 0.0040(8)
    C2 0.0458(11) 0.0505(12) 0.0527(13) -0.0098(9) 0.0122(9) 0.0030(9)
    C3 0.0349(9) 0.0569(12) 0.0472(12) -0.0011(8) 0.0050(8) -0.0066(9)
    C4 0.0446(11) 0.0421(10) 0.0550(13) 0.0043(8) 0.0053(9) -0.0002(9)
    C5 0.0415(10) 0.0385(10) 0.0488(12) -0.0034(7) 0.0067(8) 0.0025(8)
    C6 0.0376(9) 0.0369(9) 0.0380(11) -0.0020(7) 0.0025(7) -0.0035(7)
    C7 0.0407(9) 0.0384(10) 0.0393(11) -0.0018(7) 0.0024(8) -0.0039(7)
    C8 0.0349(9) 0.0374(10) 0.0511(12) -0.0001(7) 0.0062(8) -0.0050(8)
    C9 0.0341(9) 0.0387(9) 0.0428(11) 0.0023(7) 0.0020(7) -0.0067(8)
    C10 0.0387(9) 0.0428(10) 0.0441(12) -0.0009(8) 0.0022(8) -0.0023(8)
    C11 0.0380(10) 0.0553(12) 0.0466(12) -0.0055(8) 0.0017(8) -0.0023(9)
    C12 0.0542(13) 0.0643(14) 0.0652(16) -0.0073(11) 0.0064(11) 0.0097(12)
    C13 0.0563(15) 0.094(2) 0.0731(19) -0.0240(15) 0.0099(12) 0.0140(15)
    C14 0.0358(11) 0.115(2) 0.0776(19) -0.0088(13) 0.0123(11) -0.0057(16)
    C15 0.0443(13) 0.0813(19) 0.121(3) 0.0050(12) 0.0181(14) -0.0089(17)
    C16 0.0429(11) 0.0570(13) 0.0939(19) -0.0010(10) 0.0144(12) -0.0044(13)
_geom_special_details
;
 All esds (except the esd in the dihedral angle between two l.s. planes)
 are estimated using the full covariance matrix.  The cell esds are taken
 into account individually in the estimation of esds in distances, angles
 and torsion angles; correlations between esds in cell parameters are only
 used when they are defined by crystal symmetry.  An approximate (isotropic)
 treatment of cell esds is used for estimating esds involving l.s. planes.
;
loop_
    _geom_bond_atom_site_label_1
    _geom_bond_atom_site_label_2
    _geom_bond_site_symmetry_2
    _geom_bond_distance
    _geom_bond_publ_flag
    Cl1 C3 . 1.735(2) ?
    Cl2 C14 . 1.740(2) ?
    S1 C9 . 1.7279(19) ?
    S1 C8 . 1.8014(18) ?
    O1 C7 . 1.219(2) ?
    O2 C9 . 1.364(2) ?
    O2 C10 . 1.366(2) ?
    N1 C9 . 1.277(2) ?
    N1 N2 . 1.424(2) ?
    N2 C10 . 1.281(3) ?
    C1 C2 . 1.372(3) ?
    C1 C6 . 1.394(3) ?
    C1 H1B . 0.9300 ?
    C2 C3 . 1.384(3) ?
    C2 H2B . 0.9300 ?
    C3 C4 . 1.381(3) ?
    C4 C5 . 1.375(3) ?
    C4 H4A . 0.9300 ?
    C5 C6 . 1.396(3) ?
    C5 H5A . 0.9300 ?
    C6 C7 . 1.483(2) ?
    C7 C8 . 1.512(2) ?
    C8 H8A . 0.9700 ?
    C8 H8B . 0.9700 ?
    C10 C11 . 1.459(3) ?
    C11 C16 . 1.376(3) ?
    C11 C12 . 1.390(3) ?
    C12 C13 . 1.373(3) ?
    C12 H12A . 0.9300 ?
    C13 C14 . 1.369(4) ?
    C13 H13A . 0.9300 ?
    C14 C15 . 1.370(4) ?
    C15 C16 . 1.385(3) ?
    C15 H15A . 0.9300 ?
    C16 H16A . 0.9300 ?
loop_
    _geom_angle_atom_site_label_1
    _geom_angle_atom_site_label_2
    _geom_angle_atom_site_label_3
    _geom_angle_site_symmetry_1
    _geom_angle_site_symmetry_3
    _geom_angle
    _geom_angle_publ_flag
    C9 S1 C8 . . 100.05(9) ?
    C9 O2 C10 . . 101.97(14) ?
    C9 N1 N2 . . 105.12(15) ?
    C10 N2 N1 . . 106.51(16) ?
    C2 C1 C6 . . 121.04(18) ?
    C2 C1 H1B . . 119.5 ?
    C6 C1 H1B . . 119.5 ?
    C1 C2 C3 . . 118.81(18) ?
    C1 C2 H2B . . 120.6 ?
    C3 C2 H2B . . 120.6 ?
    C4 C3 C2 . . 121.32(18) ?
    C4 C3 Cl1 . . 119.47(17) ?
    C2 C3 Cl1 . . 119.20(16) ?
    C5 C4 C3 . . 119.66(19) ?
    C5 C4 H4A . . 120.2 ?
    C3 C4 H4A . . 120.2 ?
    C4 C5 C6 . . 120.09(18) ?
    C4 C5 H5A . . 120.0 ?
    C6 C5 H5A . . 120.0 ?
    C1 C6 C5 . . 119.08(17) ?
    C1 C6 C7 . . 117.65(17) ?
    C5 C6 C7 . . 123.26(17) ?
    O1 C7 C6 . . 120.85(17) ?
    O1 C7 C8 . . 119.29(17) ?
    C6 C7 C8 . . 119.85(16) ?
    C7 C8 S1 . . 104.72(12) ?
    C7 C8 H8A . . 110.8 ?
    S1 C8 H8A . . 110.8 ?
    C7 C8 H8B . . 110.8 ?
    S1 C8 H8B . . 110.8 ?
    H8A C8 H8B . . 108.9 ?
    N1 C9 O2 . . 113.80(16) ?
    N1 C9 S1 . . 131.81(14) ?
    O2 C9 S1 . . 114.39(13) ?
    N2 C10 O2 . . 112.59(17) ?
    N2 C10 C11 . . 128.91(19) ?
    O2 C10 C11 . . 118.50(17) ?
    C16 C11 C12 . . 119.5(2) ?
    C16 C11 C10 . . 121.17(19) ?
    C12 C11 C10 . . 119.4(2) ?
    C13 C12 C11 . . 120.2(3) ?
    C13 C12 H12A . . 119.9 ?
    C11 C12 H12A . . 119.9 ?
    C14 C13 C12 . . 119.5(2) ?
    C14 C13 H13A . . 120.3 ?
    C12 C13 H13A . . 120.3 ?
    C13 C14 C15 . . 121.4(2) ?
    C13 C14 Cl2 . . 119.2(2) ?
    C15 C14 Cl2 . . 119.4(2) ?
    C14 C15 C16 . . 119.2(3) ?
    C14 C15 H15A . . 120.4 ?
    C16 C15 H15A . . 120.4 ?
    C11 C16 C15 . . 120.3(2) ?
    C11 C16 H16A . . 119.9 ?
    C15 C16 H16A . . 119.9 ?
loop_
    _geom_torsion_atom_site_label_1
    _geom_torsion_atom_site_label_2
    _geom_torsion_atom_site_label_3
    _geom_torsion_atom_site_label_4
    _geom_torsion_site_symmetry_1
    _geom_torsion_site_symmetry_2
    _geom_torsion_site_symmetry_3
    _geom_torsion_site_symmetry_4
    _geom_torsion
    _geom_torsion_publ_flag
    C9 N1 N2 C10 . . . . 0.2(2) ?
    C6 C1 C2 C3 . . . . 0.1(3) ?
    C1 C2 C3 C4 . . . . -0.5(3) ?
    C1 C2 C3 Cl1 . . . . -179.61(17) ?
    C2 C3 C4 C5 . . . . 0.5(3) ?
    Cl1 C3 C4 C5 . . . . 179.62(16) ?
    C3 C4 C5 C6 . . . . -0.1(3) ?
    C2 C1 C6 C5 . . . . 0.3(3) ?
    C2 C1 C6 C7 . . . . -178.44(19) ?
    C4 C5 C6 C1 . . . . -0.3(3) ?
    C4 C5 C6 C7 . . . . 178.38(18) ?
    C1 C6 C7 O1 . . . . -0.2(3) ?
    C5 C6 C7 O1 . . . . -178.9(2) ?
    C1 C6 C7 C8 . . . . 179.18(17) ?
    C5 C6 C7 C8 . . . . 0.5(3) ?
    O1 C7 C8 S1 . . . . 4.4(2) ?
    C6 C7 C8 S1 . . . . -174.98(14) ?
    C9 S1 C8 C7 . . . . 176.28(13) ?
    N2 N1 C9 O2 . . . . -0.2(2) ?
    N2 N1 C9 S1 . . . . -179.78(16) ?
    C10 O2 C9 N1 . . . . 0.2(2) ?
    C10 O2 C9 S1 . . . . 179.80(13) ?
    C8 S1 C9 N1 . . . . -11.3(2) ?
    C8 S1 C9 O2 . . . . 169.15(14) ?
    N1 N2 C10 O2 . . . . -0.1(2) ?
    N1 N2 C10 C11 . . . . 179.0(2) ?
    C9 O2 C10 N2 . . . . 0.0(2) ?
    C9 O2 C10 C11 . . . . -179.28(17) ?
    N2 C10 C11 C16 . . . . -166.0(2) ?
    O2 C10 C11 C16 . . . . 13.1(3) ?
    N2 C10 C11 C12 . . . . 13.5(4) ?
    O2 C10 C11 C12 . . . . -167.4(2) ?
    C16 C11 C12 C13 . . . . 0.5(4) ?
    C10 C11 C12 C13 . . . . -179.1(2) ?
    C11 C12 C13 C14 . . . . 0.3(4) ?
    C12 C13 C14 C15 . . . . -0.6(5) ?
    C12 C13 C14 Cl2 . . . . 179.0(2) ?
    C13 C14 C15 C16 . . . . 0.1(5) ?
    Cl2 C14 C15 C16 . . . . -179.4(2) ?
    C12 C11 C16 C15 . . . . -0.9(4) ?
    C10 C11 C16 C15 . . . . 178.6(2) ?
    C14 C15 C16 C11 . . . . 0.6(5) ?
loop_
    _geom_hbond_atom_site_label_D
    _geom_hbond_atom_site_label_H
    _geom_hbond_atom_site_label_A
    _geom_hbond_site_symmetry_A
    _geom_hbond_distance_DH
    _geom_hbond_distance_HA
    _geom_hbond_distance_DA
    _geom_hbond_angle_DHA
    _geom_hbond_publ_flag
    C1 H1B N1 2_545 0.93 2.48 3.353(3) 157.0 yes
_iucr_refine_instructions_details
;
TITL A in P2(1)/c
CELL 0.71073  19.1513  11.1589   7.5071  90.000  92.088  90.000
ZERR    4.00   0.0007   0.0004   0.0003   0.000   0.001   0.000
LATT  1
SYMM -X, 0.5+Y, 0.5-Z
SFAC C H N O S CL
UNIT 64 40 8 8 4 8
TEMP 0
L.S. 20
CONF
SIZE 0.47 0.39 0.105
ACTA
BOND $H
FMAP 2 3 60
PLAN 10
WGHT    0.069000    0.263900
FVAR       0.13077
CL1   6   -0.311655    0.713451    0.436072    11.00000    0.04153    0.08389 =
         0.08893   -0.00734    0.01825    0.00642
CL2   6    0.541597    0.627963   -0.305470    11.00000    0.04402    0.18271 =
         0.15306    0.00469    0.03508   -0.00663
S1    5    0.099108    0.520999    0.141775    11.00000    0.03933    0.03686 =
         0.05665    0.00040    0.00883    0.00321
O1    4   -0.011513    0.434667    0.302574    11.00000    0.05190    0.03948 =
         0.07605    0.00827    0.01177    0.00549
O2    4    0.218608    0.577414    0.009003    11.00000    0.03467    0.04084 =
         0.05309    0.00074    0.00675    0.00299
N1    3    0.142097    0.724725   -0.028665    11.00000    0.04018    0.03985 =
         0.05750    0.00153    0.00608    0.00637
N2    3    0.206491    0.759058   -0.102833    11.00000    0.04641    0.04483 =
         0.06150    0.00576    0.00735    0.00128
C1    1   -0.143561    0.509897    0.387724    11.00000    0.04743    0.03955 =
         0.04768    0.00400    0.00549   -0.00305
AFIX  43
H1B   2   -0.130342    0.431344    0.412973    11.00000   -1.20000
AFIX   0
C2    1   -0.209575    0.547532    0.425785    11.00000    0.04582    0.05052 =
         0.05266    0.00303    0.01224   -0.00978
AFIX  43
H2B   2   -0.241029    0.495279    0.476564    11.00000   -1.20000
AFIX   0
C3    1   -0.228514    0.664649    0.387254    11.00000    0.03492    0.05693 =
         0.04724   -0.00663    0.00505   -0.00107
C4    1   -0.182284    0.743594    0.313087    11.00000    0.04457    0.04207 =
         0.05503   -0.00020    0.00534    0.00430
AFIX  43
H4A   2   -0.195777    0.822157    0.288901    11.00000   -1.20000
AFIX   0
C5    1   -0.116198    0.705478    0.275166    11.00000    0.04149    0.03848 =
         0.04882    0.00246    0.00669   -0.00336
AFIX  43
H5A   2   -0.084904    0.758317    0.225037    11.00000   -1.20000
AFIX   0
C6    1   -0.096002    0.587535    0.311817    11.00000    0.03759    0.03693 =
         0.03803   -0.00349    0.00249   -0.00198
C7    1   -0.026359    0.538906    0.270520    11.00000    0.04069    0.03837 =
         0.03931   -0.00387    0.00243   -0.00179
C8    1    0.026909    0.618788    0.185786    11.00000    0.03494    0.03741 =
         0.05113   -0.00503    0.00616   -0.00006
AFIX  23
H8A   2    0.041472    0.682811    0.266262    11.00000   -1.20000
H8B   2    0.007859    0.653714    0.076119    11.00000   -1.20000
AFIX   0
C9    1    0.152789    0.619541    0.033655    11.00000    0.03411    0.03871 =
         0.04279   -0.00670    0.00195    0.00229
C10   1    0.248559    0.670883   -0.077522    11.00000    0.03875    0.04277 =
         0.04409   -0.00226    0.00217   -0.00088
C11   1    0.320861    0.658868   -0.129967    11.00000    0.03798    0.05534 =
         0.04663   -0.00225    0.00166   -0.00547
C12   1    0.356713    0.759703   -0.185689    11.00000    0.05422    0.06429 =
         0.06520    0.00969    0.00637   -0.00726
AFIX  43
H12A  2    0.334749    0.834045   -0.187555    11.00000   -1.20000
AFIX   0
C13   1    0.424432    0.749883   -0.237964    11.00000    0.05627    0.09405 =
         0.07312    0.01400    0.00988   -0.02402
AFIX  43
H13A  2    0.448510    0.817360   -0.274696    11.00000   -1.20000
AFIX   0
C14   1    0.456237    0.640005   -0.235601    11.00000    0.03583    0.11523 =
         0.07761   -0.00566    0.01232   -0.00884
C15   1    0.422097    0.539441   -0.180463    11.00000    0.04434    0.08135 =
         0.12107   -0.00894    0.01813    0.00501
AFIX  43
H15A  2    0.444410    0.465408   -0.179320    11.00000   -1.20000
AFIX   0
C16   1    0.353978    0.549400   -0.126474    11.00000    0.04295    0.05699 =
         0.09392   -0.00436    0.01444   -0.00101
AFIX  43
H16A  2    0.330505    0.481831   -0.087689    11.00000   -1.20000
HKLF 4
REM  A in P2(1)/c
REM R1 =  0.0452 for   3058 Fo > 4sig(Fo)  and  0.0579 for all   3762 data
REM    208 parameters refined using      0 restraints
END
WGHT      0.0690      0.2638
REM Highest difference peak  0.337,  deepest hole -0.262,  1-sigma level  0.070
Q1    1   0.5571  0.6049 -0.2916  11.00000  0.05    0.34
Q2    1   0.5380  0.6329 -0.1905  11.00000  0.05    0.32
Q3    1   0.3375  0.7046 -0.1572  11.00000  0.05    0.30
Q4    1   0.5409  0.7003 -0.3129  11.00000  0.05    0.27
Q5    1   0.5183  0.6017 -0.3562  11.00000  0.05    0.26
Q6    1   0.4011  0.7508 -0.1570  11.00000  0.05    0.26
Q7    1  -0.1051  0.6440  0.3090  11.00000  0.05    0.26
Q8    1   0.2390  0.7452 -0.0403  11.00000  0.05    0.24
Q9    1  -0.3011  0.6403  0.4561  11.00000  0.05    0.24
Q10   1   0.4364  0.5979 -0.2111  11.00000  0.05    0.24
;
