# Supplementary material for: Crystal structure and Hirshfeld surface analysis of 1-(4-chloro­phen­yl)-2-{[5-(4-chloro­phen­yl)-1,3,4-oxa­diazol-2-yl]sulfan­yl}ethanone
Source: Acta Crystallogr E Crystallogr Commun. 2017 Mar 17;73(Pt 4):524–7. doi: 10.1107/S2056989017003978 (PMC5382613; doi:10.1107/S2056989017003978)
Supplement: Supplementary file 2 [file e-73-00524-Isup2.hkl]

# 
# h,k,l, Fc-squared, Fo-squared, sigma(Fo-squared) and status flag 
# 
data_I
_shelx_title ' A in P2(1)/c' 
_shelx_refln_list_code          4 
_shelx_F_calc_maximum      238.87 
_exptl_crystal_F_000       744.00 
_reflns_d_resolution_high  0.7496 
 
loop_ 
 _symmetry_equiv_pos_as_xyz 
 'x, y, z' 
 '-x, y+1/2, -z+1/2' 
 '-x, -y, -z' 
 'x, -y-1/2, z-1/2' 
 
_cell_length_a    19.1513 
_cell_length_b    11.1589 
_cell_length_c     7.5071 
_cell_angle_alpha  90.000 
_cell_angle_beta   92.088 
_cell_angle_gamma  90.000 
 
_shelx_F_squared_multiplier     1.000 
 
loop_ 
 _refln_index_h 
 _refln_index_k 
 _refln_index_l 
 _refln_F_squared_calc 
 _refln_F_squared_meas 
 _refln_F_squared_sigma 
 _refln_observed_status 
   1   0   0     2975.49       -0.15      2.92 o 
   2   0   0      145.12      145.95      7.02 o 
   3   0   0     2945.99     3189.67     27.03 o 
   4   0   0       91.53       74.52      2.92 o 
   5   0   0       57.59       82.60      5.56 o 
   6   0   0     1138.64     1171.26     14.23 o 
   7   0   0      699.70      744.34     11.32 o 
   8   0   0     1052.67     1102.59     19.88 o 
   9   0   0    25236.05    28104.25    217.34 o 
  10   0   0      256.57      257.90      9.94 o 
  11   0   0       23.74       14.34      2.63 o 
  12   0   0      672.28      725.96     12.98 o 
  13   0   0     1784.99     1702.36     34.21 o 
  14   0   0      761.93      721.33     13.81 o 
  15   0   0      534.31      518.36     12.15 o 
  16   0   0      673.54      651.89     21.64 o 
  17   0   0      415.83      404.30     11.07 o 
  18   0   0      517.14      492.16     15.79 o 
  19   0   0      615.85      613.19     14.40 o 
  20   0   0      339.82      367.33     11.49 o 
  21   0   0      187.83      181.87     12.28 o 
  22   0   0      359.93      338.60     17.54 o 
  23   0   0      109.81      123.39     10.53 o 
  24   0   0      112.33      159.65     12.28 o 
  25   0   0      286.57      332.17     18.71 o 
   1   1   0      369.40      419.03      2.86 o 
   2   1   0        1.62        5.19      0.34 o 
   3   1   0      501.78      552.64      4.96 o 
   4   1   0     1556.43     1670.51     17.92 o 
   5   1   0      156.11      171.88      2.80 o 
   6   1   0     5017.29     5340.29     33.11 o 
   7   1   0     1292.97     1383.51     11.66 o 
   8   1   0     1054.62     1139.26     10.78 o 
   9   1   0     2405.37     2797.29     26.76 o 
  10   1   0      439.33      531.06      7.42 o 
  11   1   0     1266.05     1497.04     16.08 o 
  12   1   0      472.29      435.84      8.09 o 
  13   1   0      220.46      233.32      6.16 o 
  14   1   0      323.45      304.25      7.41 o 
  15   1   0     2164.51     2236.80     19.79 o 
  16   1   0       59.26       66.31      3.56 o 
  17   1   0        3.57        5.43      1.72 o 
  18   1   0      190.41      168.94      5.32 o 
  19   1   0        1.29       -0.11      2.03 o 
  20   1   0      110.10      119.51      5.85 o 
  21   1   0      166.86      172.60      7.32 o 
  22   1   0       52.91       51.80      5.79 o 
  23   1   0       47.44       58.44      6.40 o 
  24   1   0        5.61       11.70      2.89 o 
  25   1   0       51.06       45.56      5.57 o 
   0   2   0      492.36      618.05      6.16 o 
   1   2   0     8914.74     9724.23     47.42 o 
   2   2   0    11626.13    12769.41     65.69 o 
   3   2   0       38.06       26.74      1.15 o 
   4   2   0       21.83       20.94      1.06 o 
   5   2   0      268.04      304.49      3.74 o 
   6   2   0     2897.99     3034.40     20.28 o 
   7   2   0      340.96      341.89      5.25 o 
   8   2   0     3425.13     3681.25     24.85 o 
   9   2   0      522.50      535.10      7.34 o 
  10   2   0      295.08      291.89      6.27 o 
  11   2   0     1791.12     1789.11     18.33 o 
  12   2   0      219.29      214.53      5.85 o 
  13   2   0      304.69      323.26      7.54 o 
  14   2   0       88.10       89.66      4.49 o 
  15   2   0      228.20      235.16      7.09 o 
  16   2   0     2188.64     2096.00     31.41 o 
  17   2   0      107.05      101.10      6.74 o 
  18   2   0      182.73      169.13      5.34 o 
  19   2   0        1.39        2.33      2.02 o 
  20   2   0       91.60       77.83      7.18 o 
  21   2   0      216.38      215.01      7.87 o 
  22   2   0        9.23       15.20      2.88 o 
  23   2   0        9.40        2.53      2.92 o 
  24   2   0        0.10        0.58      1.50 o 
  25   2   0      110.12      106.96      8.47 o 
   1   3   0     1679.57     1677.21     10.29 o 
   2   3   0       92.60       79.83      2.54 o 
   3   3   0      592.81      661.71      5.67 o 
   4   3   0     4277.02     4605.05     24.69 o 
   5   3   0      790.00      801.50      7.86 o 
   6   3   0        1.35        4.28      0.97 o 
   7   3   0      201.25      226.80      3.82 o 
   8   3   0      299.41      337.54      5.82 o 
   9   3   0      689.93      705.69      8.89 o 
  10   3   0      734.74      666.34      9.79 o 
  11   3   0      283.65      273.54     10.24 o 
  12   3   0       32.65       39.82      3.46 o 
  13   3   0      890.80      841.80     12.82 o 
  14   3   0      363.61      315.00      7.99 o 
  15   3   0       66.65       62.43      4.36 o 
  16   3   0      310.43      276.37      7.97 o 
  17   3   0      118.78      124.14      5.72 o 
  18   3   0        8.58       13.20      2.66 o 
  19   3   0      138.93      115.83      5.81 o 
  20   3   0       92.50       88.08      5.74 o 
  21   3   0        0.86       -0.27      2.41 o 
  22   3   0       32.54       24.23      7.09 o 
  23   3   0       80.76       77.72      7.32 o 
  24   3   0        5.91        5.17      5.56 o 
   0   4   0     4788.66     5065.69     61.99 o 
   1   4   0     2060.65     2238.24     15.49 o 
   2   4   0     2524.52     2708.19     16.10 o 
   3   4   0       14.60        9.24      1.09 o 
   4   4   0     7661.41     8773.50     64.48 o 
   5   4   0      281.95      228.94      3.71 o 
   6   4   0        3.13        3.04      0.97 o 
   7   4   0       18.78       13.73      1.38 o 
   8   4   0       27.57       25.80      1.69 o 
   9   4   0        8.76        3.23      1.60 o 
  10   4   0     2953.57     3006.28     34.38 o 
  11   4   0       97.29       95.52      4.21 o 
  12   4   0      250.08      245.33      6.74 o 
  13   4   0     1017.83     1043.55     14.85 o 
  14   4   0      240.52      216.79      6.97 o 
  15   4   0      399.38      360.21      9.08 o 
  16   4   0      125.61      115.17      5.72 o 
  17   4   0       17.94       16.53      2.88 o 
  18   4   0      222.99      228.94      7.87 o 
  19   4   0      251.78      244.53      8.32 o 
  20   4   0       60.42       56.64      5.04 o 
  21   4   0       94.77       95.05      6.18 o 
  22   4   0        0.10        0.15      1.70 o 
  23   4   0      106.02      122.05      6.83 o 
  24   4   0      139.73      156.70      7.73 o 
   1   5   0      243.54      236.26      3.57 o 
   2   5   0       20.28       36.25      1.69 o 
   3   5   0     1484.77     1606.16     11.69 o 
   4   5   0     1368.08     1511.60     11.37 o 
   5   5   0      119.34       97.59      2.76 o 
   6   5   0       57.50       76.41      2.58 o 
   7   5   0     1499.09     1702.84     15.84 o 
   8   5   0     1785.95     1891.36     14.35 o 
   9   5   0       43.33       43.41      2.37 o 
  10   5   0       19.35       21.90      2.73 o 
  11   5   0        4.04        4.23      1.80 o 
  12   5   0      325.87      309.38      7.86 o 
  13   5   0      277.98      295.45      7.96 o 
  14   5   0        1.79        1.63      2.02 o 
  15   5   0      689.65      662.46     12.59 o 
  16   5   0      106.38       98.98      5.49 o 
  17   5   0      199.69      205.82      9.10 o 
  18   5   0        3.36        5.06      3.49 o 
  19   5   0        3.33        8.30      2.80 o 
  20   5   0       20.31       18.73      3.22 o 
  21   5   0        1.16        1.34      1.75 o 
  22   5   0       85.45       85.37      6.18 o 
  23   5   0       27.76       27.16      4.35 o 
  24   5   0       76.48       86.77      6.62 o 
   0   6   0      383.64      468.81      9.30 o 
   1   6   0       28.97       39.55      2.47 o 
   2   6   0       37.65       16.14      2.11 o 
   3   6   0        0.08        2.56      1.16 o 
   4   6   0       72.59       47.64      2.25 o 
   5   6   0     2394.49     2564.69     19.98 o 
   6   6   0      710.39      675.49      7.67 o 
   7   6   0       21.56       27.56      2.02 o 
   8   6   0      155.19      163.62      4.44 o 
   9   6   0        9.08       13.92      1.84 o 
  10   6   0      120.20      130.47      4.18 o 
  11   6   0        0.06        1.09      1.86 o 
  12   6   0      151.92      134.54      5.81 o 
  13   6   0       30.08       30.36      3.59 o 
  14   6   0      722.94      703.90     13.24 o 
  15   6   0       19.94       21.96      3.42 o 
  16   6   0        0.39        4.25      3.48 o 
  17   6   0        5.38        8.09      2.66 o 
  18   6   0        9.71       11.23      2.73 o 
  19   6   0        0.40       -1.52      1.71 o 
  20   6   0       19.15       18.57      3.89 o 
  21   6   0       68.30       63.51      5.62 o 
  22   6   0        8.14       12.82      2.57 o 
  23   6   0       51.94       59.20      5.49 o 
   1   7   0        7.70       12.81      1.82 o 
   2   7   0        9.87       15.84      1.93 o 
   3   7   0      583.57      545.67      7.95 o 
   4   7   0      542.81      565.77      8.08 o 
   5   7   0       19.51       25.72      2.87 o 
   6   7   0     1020.17     1010.43     17.56 o 
   7   7   0      566.87      571.19      8.69 o 
   8   7   0      613.91      607.66      8.88 o 
   9   7   0      470.60      441.02      7.71 o 
  10   7   0      484.93      470.63      8.31 o 
  11   7   0       30.93       31.17      3.00 o 
  12   7   0      403.14      383.39      8.69 o 
  13   7   0      645.47      626.12     13.74 o 
  14   7   0       20.07       21.54      3.29 o 
  15   7   0      349.33      320.42      9.41 o 
  16   7   0      148.33      128.10      6.15 o 
  17   7   0       23.00       22.92      3.61 o 
  18   7   0        0.60       -1.65      1.65 o 
  19   7   0       52.76       63.72      7.02 o 
  20   7   0        4.70        7.60      2.20 o 
  21   7   0        4.38        8.19      2.20 o 
  22   7   0       39.97       43.58      4.66 o 
   0   8   0      152.32      141.15      6.40 o 
   1   8   0        1.55        1.37      1.63 o 
   2   8   0       91.99       94.59      4.18 o 
   3   8   0      834.33      813.05     10.43 o 
   4   8   0      637.24      612.19      9.93 o 
   5   8   0       81.28       80.02      3.76 o 
   6   8   0        3.92        6.10      1.84 o 
   7   8   0       48.73       48.18      3.23 o 
   8   8   0       98.56      100.82      4.03 o 
   9   8   0      149.73      140.40      4.82 o 
  10   8   0       73.18       74.98      3.90 o 
  11   8   0      183.57      187.65      6.42 o 
  12   8   0        3.89        2.60      2.17 o 
  13   8   0        0.98        0.68      2.17 o 
  14   8   0       16.90       19.18      3.97 o 
  15   8   0        7.94       13.37      2.94 o 
  16   8   0      112.96      120.22      6.76 o 
  17   8   0       53.24       54.33      4.86 o 
  18   8   0       41.87       42.97      4.83 o 
  19   8   0        3.21        7.36      2.48 o 
  20   8   0       44.23       51.36      5.04 o 
  21   8   0       36.64       41.44      4.73 o 
   1   9   0      317.71      274.66      6.67 o 
   2   9   0       57.38       51.01      6.10 o 
   3   9   0      955.14      927.89     11.96 o 
   4   9   0      490.24      474.77      8.44 o 
   5   9   0      122.16      104.32      4.39 o 
   6   9   0      522.11      484.02      8.68 o 
   7   9   0      405.69      403.55      7.97 o 
   8   9   0      386.18      374.15      7.69 o 
   9   9   0      337.61      331.83      7.43 o 
  10   9   0        6.20        9.22      2.23 o 
  11   9   0       10.79       11.98      2.94 o 
  12   9   0      168.23      162.17      6.83 o 
  13   9   0      152.97      153.96      6.91 o 
  14   9   0       25.47       31.68      3.94 o 
  15   9   0        3.71       -0.85      2.41 o 
  16   9   0       83.05       80.06      5.83 o 
  17   9   0       39.04       38.73      4.55 o 
  18   9   0      224.72      243.67      9.17 o 
  19   9   0       64.13       73.06      6.06 o 
  20   9   0        8.58        7.18      3.82 o 
   0  10   0       67.98       56.99      5.33 o 
   1  10   0       83.33       62.31      4.00 o 
   2  10   0        7.38        8.00      2.28 o 
   3  10   0       20.87       26.00      2.89 o 
   4  10   0      236.04      222.14      6.24 o 
   5  10   0      815.23      760.28     11.49 o 
   6  10   0       55.08       52.40      3.84 o 
   7  10   0       69.31       73.74      4.47 o 
   8  10   0       21.40       26.16      3.71 o 
   9  10   0        2.57        0.96      2.71 o 
  10  10   0       16.26       16.60      3.26 o 
  11  10   0       23.33       18.81      3.39 o 
  12  10   0        0.19       -0.97      1.49 o 
  13  10   0       36.09       37.89      4.72 o 
  14  10   0       56.49       55.32      5.07 o 
  15  10   0       16.35        7.48      2.53 o 
  16  10   0        0.33       -1.70      1.70 o 
  17  10   0       14.83       20.71      3.34 o 
  18  10   0        0.34       -1.92      1.92 o 
   1  11   0       17.99       20.83      3.02 o 
   2  11   0      416.34      397.03      8.46 o 
   3  11   0      238.93      249.16      6.92 o 
   4  11   0        1.04        2.16      2.17 o 
   5  11   0        0.89        0.18      2.06 o 
   6  11   0       19.17       21.07      3.02 o 
   7  11   0      183.09      191.78      6.18 o 
   8  11   0       17.40       21.13      3.48 o 
   9  11   0       26.58       26.03      4.76 o 
  10  11   0      125.34      126.19      6.60 o 
  11  11   0        0.01        2.56      2.57 o 
  12  11   0       96.43       94.72      7.44 o 
  13  11   0       92.53       87.32      6.15 o 
  14  11   0       32.89       32.99      4.36 o 
  15  11   0       12.00       20.64      3.39 o 
  16  11   0       44.62       51.77      5.26 o 
  17  11   0      106.38      111.97      7.21 o 
   0  12   0        0.14       -2.38      2.38 o 
   1  12   0        1.15        0.15      2.11 o 
   2  12   0       97.40      106.00      5.23 o 
   3  12   0       58.78       57.88      4.37 o 
   4  12   0       15.99       18.79      2.97 o 
   5  12   0       21.23       25.85      6.78 o 
   6  12   0       77.53       80.61      5.23 o 
   7  12   0      109.68      107.81      9.15 o 
   8  12   0        0.04       -1.83      1.83 o 
   9  12   0        2.93       -2.05      2.69 o 
  10  12   0        1.24        1.90      2.24 o 
  11  12   0       11.43       16.34      3.42 o 
  12  12   0       28.57       38.91      4.45 o 
  13  12   0        9.39       10.68      2.89 o 
  14  12   0        5.91        9.82      3.06 o 
  15  12   0        0.35        0.75      1.94 o 
   1  13   0       63.47       72.79      6.25 o 
   2  13   0        7.29        7.02      2.20 o 
   3  13   0       11.85       15.69      2.90 o 
   4  13   0       68.46       78.51      4.96 o 
   5  13   0       11.53        8.18      2.90 o 
   6  13   0       34.56       44.99      7.31 o 
   7  13   0       87.47       86.77      9.56 o 
   8  13   0      135.97      135.69      6.91 o 
   9  13   0       83.70       83.29      6.23 o 
  10  13   0        8.10       10.82      2.73 o 
  11  13   0       31.86       35.49      4.45 o 
  12  13   0       10.26        7.43      4.73 o 
   0  14   0        5.26       14.28      9.94 o 
   1  14   0        0.69       -0.73      1.82 o 
   2  14   0        0.26        4.70      2.18 o 
   3  14   0        1.11        4.55      1.98 o 
   4  14   0        1.19        3.08      6.65 o 
   5  14   0       17.84       23.49      3.48 o 
   6  14   0        6.46        8.03      2.57 o 
   7  14   0       12.23       17.70      3.96 o 
   8  14   0        1.18        1.39     11.99 o 
 -25   1   1        2.33        2.50      2.25 o 
 -24   1   1        8.58       12.84      4.39 o 
 -23   1   1        1.86       -0.25      1.70 o 
 -22   1   1       15.70       17.17      2.75 o 
 -21   1   1       29.41       28.18      3.02 o 
 -20   1   1       21.03       22.92      2.77 o 
 -19   1   1       28.82       35.87      3.20 o 
 -18   1   1        5.26        7.69      2.19 o 
 -17   1   1      931.76      870.47     12.75 o 
 -16   1   1      257.53      251.39      7.73 o 
 -15   1   1     1328.92     1297.31     15.40 o 
 -14   1   1       68.46       66.93      3.28 o 
 -13   1   1       69.72       54.95      4.15 o 
 -12   1   1      659.20      632.26     14.86 o 
 -11   1   1      329.77      349.03      6.55 o 
 -10   1   1     1104.96     1276.01     14.02 o 
  -9   1   1        3.01        9.48      1.47 o 
  -8   1   1      785.11      798.55      8.88 o 
  -7   1   1      960.66      944.07      9.17 o 
  -6   1   1     4201.45     4382.93     27.21 o 
  -5   1   1       71.93       93.63      2.40 o 
  -4   1   1     1687.93     1849.49     12.69 o 
  -3   1   1      706.88      707.50      5.90 o 
  -2   1   1      284.18      315.99      2.91 o 
  -1   1   1      802.80      912.54      8.63 o 
   0   1   1     1338.22     1422.19     17.84 o 
   1   1   1     3052.74     3307.12     19.64 o 
   2   1   1      981.13     1034.08     10.58 o 
   3   1   1      272.76      254.43      3.59 o 
   4   1   1      920.45      975.91      7.51 o 
   5   1   1      734.94      807.70      6.71 o 
   6   1   1      102.46       97.27      2.93 o 
   7   1   1       67.48       70.34      2.53 o 
   8   1   1     2249.59     2216.14     15.76 o 
   9   1   1      417.71      407.82      5.57 o 
  10   1   1     1577.12     1593.30     13.40 o 
  11   1   1       15.56       14.68      1.67 o 
  12   1   1       64.23       83.14      3.20 o 
  13   1   1      305.70      291.83      5.69 o 
  14   1   1       53.58       56.12      3.07 o 
  15   1   1       18.29       17.40      2.18 o 
  16   1   1      149.86      157.32      9.54 o 
  17   1   1      419.44      402.23      7.79 o 
  18   1   1       56.88       60.14      4.47 o 
  19   1   1      287.36      277.12      8.40 o 
  20   1   1       24.22       32.33      4.74 o 
  21   1   1       12.75        9.45      5.85 o 
  22   1   1       32.93       33.98      4.74 o 
  23   1   1        1.76        0.17      1.40 o 
  24   1   1       17.03       11.64      2.66 o 
  25   1   1       12.87       17.30      5.85 o 
 -25   2   1       55.87       56.60      6.58 o 
 -24   2   1      194.41      204.04      8.21 o 
 -23   2   1        8.68       12.70      2.88 o 
 -22   2   1       88.31      104.47      6.18 o 
 -21   2   1      118.47      101.30      5.94 o 
 -20   2   1      337.00      328.17      9.45 o 
 -19   2   1      172.15      173.20      6.75 o 
 -18   2   1       69.90       64.14      4.73 o 
 -17   2   1       16.34       10.96      2.36 o 
 -16   2   1      112.68      109.13      7.26 o 
 -15   2   1     1061.99     1101.41     14.02 o 
 -14   2   1      265.56      257.51      8.87 o 
 -13   2   1      929.02      892.74     10.41 o 
 -12   2   1     1528.69     1594.94     14.18 o 
 -11   2   1     1570.59     1651.63     14.02 o 
 -10   2   1      226.32      229.43      6.06 o 
  -9   2   1      552.44      549.84      6.82 o 
  -8   2   1     2939.60     3301.90     20.68 o 
  -7   2   1     2088.05     2308.76     15.35 o 
  -6   2   1        6.36       17.42      1.31 o 
  -5   2   1      511.36      495.97      4.59 o 
  -4   2   1      766.11      853.33      6.03 o 
  -3   2   1     1301.17     1357.08      8.09 o 
  -2   2   1     3791.62     4297.19     25.85 o 
  -1   2   1      179.15      172.89      2.25 o 
   0   2   1      245.77      260.32      4.07 o 
   1   2   1    57059.30    57238.55    642.95 o 
   2   2   1      879.90     1034.70      7.54 o 
   3   2   1       34.59       23.76      1.38 o 
   4   2   1     2389.86     2609.70     14.79 o 
   5   2   1       25.10       20.77      1.16 o 
   6   2   1      896.76     1026.42     10.56 o 
   7   2   1      108.47      108.61      4.23 o 
   8   2   1      106.47      103.87      3.59 o 
   9   2   1       95.37       88.52      4.46 o 
  10   2   1     4484.40     4774.69     38.40 o 
  11   2   1      716.74      712.33     10.55 o 
  12   2   1      148.52      147.57      5.01 o 
  13   2   1      443.49      443.88      7.06 o 
  14   2   1      661.42      669.98      9.03 o 
  15   2   1      775.93      723.18      9.91 o 
  16   2   1       23.80       20.61      2.49 o 
  17   2   1      277.58      257.92      7.75 o 
  18   2   1      121.28      112.58      5.51 o 
  19   2   1       27.29       22.04      3.35 o 
  20   2   1       10.78        9.43      3.84 o 
  21   2   1        1.67        2.92      1.95 o 
  22   2   1       47.62       56.21      5.99 o 
  23   2   1       87.93       92.20     12.87 o 
  24   2   1      106.89      130.05      7.82 o 
  25   2   1        4.47        7.85      2.38 o 
 -24   3   1       28.33       28.65      3.76 o 
 -23   3   1      211.07      209.43      9.36 o 
 -22   3   1      152.36      153.20      6.97 o 
 -21   3   1        1.22        2.92      1.80 o 
 -20   3   1        2.47        2.39      1.89 o 
 -19   3   1      191.21      209.17      8.22 o 
 -18   3   1      193.71      182.49      6.86 o 
 -17   3   1        9.65        6.90      2.02 o 
 -16   3   1      485.11      493.47      9.50 o 
 -15   3   1     1527.91     1474.72     19.50 o 
 -14   3   1       81.08       85.55      4.13 o 
 -13   3   1      601.82      558.77      8.22 o 
 -12   3   1       61.69       76.31      3.28 o 
 -11   3   1      316.76      319.50      5.67 o 
 -10   3   1     1650.19     1812.99     14.66 o 
  -9   3   1      115.83      112.62      3.23 o 
  -8   3   1     4488.49     4894.04     28.40 o 
  -7   3   1     7336.68     8394.15     39.96 o 
  -6   3   1     3142.14     3704.63     19.66 o 
  -5   3   1     3987.36     4266.22     21.69 o 
  -4   3   1     1125.36     1249.79      8.19 o 
  -3   3   1       39.52       44.70      1.30 o 
  -2   3   1     2082.50     2192.58     11.87 o 
  -1   3   1       23.93       20.99      1.13 o 
   0   3   1      494.67      498.44      5.83 o 
   1   3   1     3133.85     3425.87     20.73 o 
   2   3   1      722.57      789.11      6.79 o 
   3   3   1     1758.55     1805.27     12.58 o 
   4   3   1     3617.44     3814.21     23.11 o 
   5   3   1      359.91      339.63      4.64 o 
   6   3   1       91.84       90.04      2.15 o 
   7   3   1      721.92      698.33      9.08 o 
   8   3   1      138.06      149.88      5.97 o 
   9   3   1     4841.60     5069.45     37.58 o 
  10   3   1      960.53      981.60     12.48 o 
  11   3   1       94.62       99.80      4.24 o 
  12   3   1        3.15        3.84      2.13 o 
  13   3   1      307.57      302.15      7.52 o 
  14   3   1      555.94      528.99     10.34 o 
  15   3   1        0.26        0.78      1.97 o 
  16   3   1      110.58      110.20      5.47 o 
  17   3   1      197.63      201.35      7.20 o 
  18   3   1      318.34      334.25      9.45 o 
  19   3   1       29.26       34.76      4.06 o 
  20   3   1        9.21       17.19      3.00 o 
  21   3   1       37.41       42.05      4.56 o 
  22   3   1       33.66       38.12      4.97 o 
  23   3   1       36.40       29.84      4.55 o 
  24   3   1       49.38       53.55      6.20 o 
 -24   4   1        8.99        4.84      2.07 o 
 -23   4   1        0.76        2.00      1.71 o 
 -22   4   1        1.08        0.74      1.67 o 
 -21   4   1        3.14        2.20      1.96 o 
 -20   4   1       64.42       71.23      5.38 o 
 -19   4   1        3.50        7.24      2.38 o 
 -18   4   1       10.97       10.15      2.66 o 
 -17   4   1       30.50       33.38      3.41 o 
 -16   4   1      132.96      110.09      5.82 o 
 -15   4   1     1128.07     1004.90     21.19 o 
 -14   4   1       68.95       60.83      3.91 o 
 -13   4   1      245.93      265.73      6.52 o 
 -12   4   1      969.42      964.25     12.25 o 
 -11   4   1        7.57        6.73      1.82 o 
 -10   4   1      103.21      106.38      3.44 o 
  -9   4   1        0.06        1.76      1.08 o 
  -8   4   1      681.38      658.21      6.71 o 
  -7   4   1       97.08      100.06      2.80 o 
  -6   4   1     4583.02     5096.29     26.02 o 
  -5   4   1     1342.60     1518.83     10.03 o 
  -4   4   1     1175.90     1292.52      8.70 o 
  -3   4   1     2664.76     2865.96     15.54 o 
  -2   4   1      842.70      904.95      6.48 o 
  -1   4   1      561.07      596.02      5.66 o 
   0   4   1       68.63       65.28      2.14 o 
   1   4   1       88.25       98.13      3.55 o 
   2   4   1     1050.88     1109.52     11.82 o 
   3   4   1       83.84       74.84      2.75 o 
   4   4   1     1666.49     1844.15     13.55 o 
   5   4   1      253.65      294.82      4.37 o 
   6   4   1      253.79      301.28      7.26 o 
   7   4   1     1618.21     1725.90     13.49 o 
   8   4   1     1279.36     1421.49     16.30 o 
   9   4   1      103.41      100.37      5.74 o 
  10   4   1      110.15      119.88      4.55 o 
  11   4   1      364.13      369.74      8.06 o 
  12   4   1      608.83      552.04     10.09 o 
  13   4   1      185.94      157.77      5.72 o 
  14   4   1      542.82      563.93     11.02 o 
  15   4   1      361.64      386.00      9.41 o 
  16   4   1      358.26      367.84      9.54 o 
  17   4   1     1487.62     1365.49     26.33 o 
  18   4   1       44.95       40.64      4.16 o 
  19   4   1        0.01        0.81      1.80 o 
  20   4   1       20.65       23.74      3.34 o 
  21   4   1       93.72       96.11      7.77 o 
  22   4   1        0.13        0.18      2.30 o 
  23   4   1       40.57       48.87     10.53 o 
  24   4   1       15.67       20.00      7.02 o 
 -23   5   1        7.33        5.95      2.92 o 
 -22   5   1       51.12       62.07      7.05 o 
 -21   5   1      382.97      401.50     11.34 o 
 -20   5   1        3.45        6.66      2.07 o 
 -19   5   1       75.97       83.83      5.83 o 
 -18   5   1       43.37       33.81      4.10 o 
 -17   5   1       60.40       68.13      6.69 o 
 -16   5   1      263.63      266.67      8.95 o 
 -15   5   1      214.84      190.69      6.23 o 
 -14   5   1       41.45       45.09      3.56 o 
 -13   5   1       11.50       15.42      2.55 o 
 -12   5   1     1090.70     1083.98     13.47 o 
 -11   5   1     1495.74     1468.38     15.61 o 
 -10   5   1      472.52      472.04      6.93 o 
  -9   5   1      442.33      451.73      6.57 o 
  -8   5   1        0.20        0.57      0.98 o 
  -7   5   1     1331.35     1404.25     11.93 o 
  -6   5   1      457.46      424.93      5.81 o 
  -5   5   1      250.70      239.04      4.28 o 
  -4   5   1        0.02        0.24      0.89 o 
  -3   5   1        3.04        7.11      1.20 o 
  -2   5   1     4076.14     4297.91     24.41 o 
  -1   5   1       35.00       62.71      2.24 o 
   0   5   1      532.95      547.72      6.47 o 
   1   5   1      777.40      835.81      7.23 o 
   2   5   1      534.00      549.82      6.68 o 
   3   5   1      878.52      833.64      8.56 o 
   4   5   1     1205.49     1300.75     11.35 o 
   5   5   1      185.67      249.80      7.77 o 
   6   5   1     1914.61     1991.02     15.48 o 
   7   5   1      933.32      959.81      9.60 o 
   8   5   1     2097.51     2149.69     16.81 o 
   9   5   1      511.86      508.22      6.92 o 
  10   5   1      261.09      253.63      6.53 o 
  11   5   1      947.22      884.58     13.01 o 
  12   5   1       92.68       81.49      4.38 o 
  13   5   1      845.54      804.34     13.24 o 
  14   5   1      121.88      115.14      5.58 o 
  15   5   1      124.20      130.67      7.09 o 
  16   5   1        0.17        0.26      2.02 o 
  17   5   1      181.29      167.78      6.84 o 
  18   5   1      119.81      119.03      6.20 o 
  19   5   1        1.55        3.28      2.02 o 
  20   5   1      118.69      114.67      9.50 o 
  21   5   1       34.59       37.91      4.36 o 
  22   5   1       34.15       33.68      4.16 o 
  23   5   1       58.15       72.07      5.76 o 
 -23   6   1      166.54      176.24      7.93 o 
 -22   6   1       83.82       77.72      6.03 o 
 -21   6   1       26.28       31.17      4.02 o 
 -20   6   1        6.57        6.93      2.87 o 
 -19   6   1      149.85      138.85      6.83 o 
 -18   6   1      208.20      209.69      8.09 o 
 -17   6   1      118.29      120.45      6.15 o 
 -16   6   1        2.85        3.76      1.95 o 
 -15   6   1       18.45       16.12      2.67 o 
 -14   6   1      941.35      906.74     13.41 o 
 -13   6   1       29.32       29.25      3.20 o 
 -12   6   1      152.84      156.92      5.36 o 
 -11   6   1        2.68        2.66      1.59 o 
 -10   6   1       39.09       46.16      2.85 o 
  -9   6   1     2291.68     2277.28     17.65 o 
  -8   6   1        0.59        1.41      1.11 o 
  -7   6   1        2.13        3.24      2.08 o 
  -6   6   1       42.36       51.31      2.54 o 
  -5   6   1      509.88      532.24      6.72 o 
  -4   6   1     1228.58     1180.92     10.38 o 
  -3   6   1      534.63      657.81      7.17 o 
  -2   6   1        4.81        9.74      1.34 o 
  -1   6   1     1735.44     1809.19     13.11 o 
   0   6   1     1757.58     1842.28     13.01 o 
   1   6   1     1295.26     1379.98     10.51 o 
   2   6   1        2.03        2.94      0.83 o 
   3   6   1      490.81      541.32      7.23 o 
   4   6   1      138.94      123.59      3.66 o 
   5   6   1     2502.65     2729.22     20.17 o 
   6   6   1      545.80      517.49      7.22 o 
   7   6   1      163.94      147.76      4.01 o 
   8   6   1      653.92      628.43      8.22 o 
   9   6   1        0.87        2.34      1.26 o 
  10   6   1      651.52      581.12      9.59 o 
  11   6   1      366.68      345.63      8.25 o 
  12   6   1      471.46      453.46     10.67 o 
  13   6   1       51.33       46.40      4.09 o 
  14   6   1      337.67      319.23     10.22 o 
  15   6   1       45.28       46.01      4.36 o 
  16   6   1       89.61       83.98      6.81 o 
  17   6   1       16.51       14.52      3.14 o 
  18   6   1       51.30       51.41      4.73 o 
  19   6   1        3.03        8.13      3.18 o 
  20   6   1       83.62      107.01      8.96 o 
  21   6   1       18.39       26.52      3.78 o 
  22   6   1        1.67        3.02      2.32 o 
  23   6   1        8.86        5.72      2.51 o 
 -22   7   1        2.32       -0.40      2.44 o 
 -21   7   1        0.32       -0.94      2.95 o 
 -20   7   1       88.68      104.12      6.83 o 
 -19   7   1       57.95       67.90      5.66 o 
 -18   7   1       57.14       59.63      5.13 o 
 -17   7   1       43.68       47.93      4.83 o 
 -16   7   1       35.28       37.82      4.16 o 
 -15   7   1      138.03      143.29      5.83 o 
 -14   7   1       65.37       67.24      4.44 o 
 -13   7   1      314.69      304.15      8.71 o 
 -12   7   1      829.95      831.61     10.61 o 
 -11   7   1      591.87      573.32      8.59 o 
 -10   7   1     1058.97     1058.72     11.69 o 
  -9   7   1        6.85        7.19      1.75 o 
  -8   7   1      728.95      701.88      8.85 o 
  -7   7   1       14.30       15.15      1.88 o 
  -6   7   1       40.97       36.19      2.44 o 
  -5   7   1      458.19      473.23      6.77 o 
  -4   7   1      234.14      236.98      6.68 o 
  -3   7   1     3275.89     3436.33     22.14 o 
  -2   7   1      358.17      359.43      6.45 o 
  -1   7   1      434.36      447.89      5.96 o 
   0   7   1      493.09      465.79      5.94 o 
   1   7   1      140.39      149.49      4.22 o 
   2   7   1      316.49      335.66      4.75 o 
   3   7   1        5.02        2.16      0.92 o 
   4   7   1      478.10      459.38      8.80 o 
   5   7   1      887.91      863.82     12.73 o 
   6   7   1      358.22      313.44      8.86 o 
   7   7   1       47.44       41.99      2.76 o 
   8   7   1       79.96       77.74      3.46 o 
   9   7   1      158.63      146.31      4.38 o 
  10   7   1      376.05      344.76     12.06 o 
  11   7   1      150.14      136.75      6.46 o 
  12   7   1       51.39       42.75      3.94 o 
  13   7   1      153.41      144.88      6.58 o 
  14   7   1      899.74      848.70     14.83 o 
  15   7   1       81.71       80.68      5.42 o 
  16   7   1      102.38       91.14      5.72 o 
  17   7   1       18.50       14.05      6.34 o 
  18   7   1        1.93        4.76      3.05 o 
  19   7   1      140.48      135.35      6.97 o 
  20   7   1        2.32        6.18      2.24 o 
  21   7   1       29.22       24.72      3.82 o 
  22   7   1        5.16        8.61      2.80 o 
 -21   8   1        4.24       -0.51      1.91 o 
 -20   8   1       21.52       15.16      2.70 o 
 -19   8   1        0.81        1.58      1.76 o 
 -18   8   1       26.56       26.38      3.78 o 
 -17   8   1        4.44        5.19      2.38 o 
 -16   8   1       44.95       41.91      4.55 o 
 -15   8   1      108.30      124.52      7.02 o 
 -14   8   1       15.62        9.48      2.88 o 
 -13   8   1       80.77       76.15      3.97 o 
 -12   8   1      352.22      362.14      7.50 o 
 -11   8   1       63.26       59.12      4.28 o 
 -10   8   1       84.85       85.42      3.83 o 
  -9   8   1        0.86        1.20      1.63 o 
  -8   8   1      702.48      628.91      8.83 o 
  -7   8   1      229.26      232.19      5.44 o 
  -6   8   1      352.67      352.84      7.86 o 
  -5   8   1       87.91       94.80      3.57 o 
  -4   8   1       22.20       14.98      1.93 o 
  -3   8   1      268.98      274.75      5.20 o 
  -2   8   1       18.00       27.25      3.20 o 
  -1   8   1      455.19      427.81      7.86 o 
   0   8   1       23.28       21.21      1.86 o 
   1   8   1      465.79      391.90      5.74 o 
   2   8   1      332.26      324.16      6.46 o 
   3   8   1        2.89        1.28      1.89 o 
   4   8   1        1.82        2.28      1.75 o 
   5   8   1      124.80      114.60      5.32 o 
   6   8   1        0.45       -0.75      1.30 o 
   7   8   1      376.33      395.75      7.22 o 
   8   8   1       18.13       17.41      2.42 o 
   9   8   1        9.76       15.91      2.89 o 
  10   8   1        0.07        0.18      2.12 o 
  11   8   1       19.72       22.45      3.42 o 
  12   8   1      300.05      308.35      9.47 o 
  13   8   1       64.22       59.61      7.18 o 
  14   8   1        4.75        2.13      2.10 o 
  15   8   1       16.87       12.77      2.97 o 
  16   8   1      183.48      175.39      7.47 o 
  17   8   1      132.43      135.50      7.04 o 
  18   8   1        4.82        7.84      2.54 o 
  19   8   1        6.65        9.43      2.46 o 
  20   8   1        0.07        2.70      2.84 o 
  21   8   1       66.85       73.31      6.06 o 
 -20   9   1        1.72        5.86      2.24 o 
 -19   9   1       15.65       14.39      5.29 o 
 -18   9   1       22.34       31.52      4.84 o 
 -17   9   1       36.46       32.92      4.27 o 
 -16   9   1       99.92       99.81      6.57 o 
 -15   9   1       75.46       67.90      5.60 o 
 -14   9   1      189.21      186.98      7.72 o 
 -13   9   1       62.33       60.37      5.13 o 
 -12   9   1      119.28      127.13      5.21 o 
 -11   9   1       45.60       48.45      3.34 o 
 -10   9   1       23.28       11.11      2.22 o 
  -9   9   1       23.04       22.52      2.60 o 
  -8   9   1       40.03       38.36      2.98 o 
  -7   9   1       24.90       27.50      2.66 o 
  -6   9   1      131.63      122.09      4.96 o 
  -5   9   1      434.29      469.07      7.54 o 
  -4   9   1        0.40       -0.91      1.56 o 
  -3   9   1      104.00      102.34      5.74 o 
  -2   9   1      134.59      134.87      4.79 o 
  -1   9   1      702.67      689.50     12.50 o 
   0   9   1       19.08       17.73      2.59 o 
   1   9   1       84.39       83.36      4.21 o 
   2   9   1      230.32      220.08      5.84 o 
   3   9   1      388.18      384.66      7.56 o 
   4   9   1       76.09       71.66      3.76 o 
   5   9   1       38.88       41.22      3.23 o 
   6   9   1      291.51      290.33      6.68 o 
   7   9   1        0.89       -1.67      1.67 o 
   8   9   1      215.12      203.84      6.99 o 
   9   9   1       91.32       80.20      5.07 o 
  10   9   1       77.69       82.67      5.32 o 
  11   9   1        0.85       -0.66      2.02 o 
  12   9   1       94.96       84.78      5.49 o 
  13   9   1       56.40       55.53      4.90 o 
  14   9   1        1.00        4.08      2.38 o 
  15   9   1       80.36       75.68      5.58 o 
  16   9   1      152.72      153.81      8.54 o 
  17   9   1        1.55        5.05      2.81 o 
  18   9   1       16.23       15.97      5.20 o 
  19   9   1        1.23        0.25      3.64 o 
  20   9   1        1.89        1.89      2.07 o 
 -18  10   1        3.85        3.53      1.85 o 
 -17  10   1       31.61       40.16     10.43 o 
 -16  10   1       14.97       15.47      3.13 o 
 -15  10   1       61.22       68.91      5.76 o 
 -14  10   1      208.59      222.25      9.92 o 
 -13  10   1      112.37      129.67      7.76 o 
 -12  10   1        0.06       -0.01      2.07 o 
 -11  10   1        0.45       -0.09      1.62 o 
 -10  10   1      165.47      167.99      5.90 o 
  -9  10   1       95.32       92.65      4.89 o 
  -8  10   1       12.97        9.33      2.71 o 
  -7  10   1        2.52        0.70      1.97 o 
  -6  10   1      589.61      588.21     10.26 o 
  -5  10   1       97.68       84.89      4.50 o 
  -4  10   1      176.33      176.39      5.74 o 
  -3  10   1      179.62      180.72      5.70 o 
  -2  10   1       75.97       72.56      6.08 o 
  -1  10   1      201.30      184.13      5.81 o 
   0  10   1      708.46      636.51     10.26 o 
   1  10   1      760.84      746.52     12.24 o 
   2  10   1      297.59      258.15      6.68 o 
   3  10   1      857.17      814.77     13.73 o 
   4  10   1       44.64       39.58      4.73 o 
   5  10   1      345.30      328.64      7.32 o 
   6  10   1      221.26      212.17      6.03 o 
   7  10   1       41.55       42.00      4.39 o 
   8  10   1      227.98      211.69      7.47 o 
   9  10   1       44.29       42.92      4.28 o 
  10  10   1      113.60      110.08      7.27 o 
  11  10   1       56.45       51.98      4.79 o 
  12  10   1       29.19       32.40      4.02 o 
  13  10   1        1.59        3.89      2.16 o 
  14  10   1        2.65        0.09      2.18 o 
  15  10   1       25.97       36.49      4.27 o 
  16  10   1        1.01        5.74      2.19 o 
  17  10   1       11.83       19.79      3.25 o 
  18  10   1       73.57       78.22      6.23 o 
 -17  11   1        8.10        6.30      2.57 o 
 -16  11   1        6.33        6.61      2.34 o 
 -15  11   1        0.69        0.14      2.59 o 
 -14  11   1        8.80        6.94      2.48 o 
 -13  11   1        0.01       -0.64      2.77 o 
 -12  11   1        0.25        0.99      2.52 o 
 -11  11   1        3.78        2.90      3.30 o 
 -10  11   1      134.39      140.60      6.99 o 
  -9  11   1       13.11       17.86      3.06 o 
  -8  11   1       11.68       16.60      2.79 o 
  -7  11   1        4.24        2.62      2.12 o 
  -6  11   1        3.55        2.86      2.15 o 
  -5  11   1       17.21       14.65      2.85 o 
  -4  11   1      144.69      144.95      5.74 o 
  -3  11   1       18.57       22.23      3.12 o 
  -2  11   1      118.90      116.98      5.09 o 
  -1  11   1        3.48        4.16      2.19 o 
   0  11   1       11.38       11.60      2.59 o 
   1  11   1        9.34       10.35      2.51 o 
   2  11   1       14.38       16.15      2.76 o 
   3  11   1        7.86        6.98      2.27 o 
   4  11   1      136.09      121.36      6.28 o 
   5  11   1        8.09        7.23      2.31 o 
   6  11   1       40.63       24.41      3.65 o 
   7  11   1      213.84      190.96      7.37 o 
   8  11   1       74.87       71.96      5.39 o 
   9  11   1       41.78       40.55      4.45 o 
  10  11   1       50.72       58.35      5.24 o 
  11  11   1        1.47        1.85      3.70 o 
  12  11   1       19.91       22.38      3.63 o 
  13  11   1        0.99       -0.23      2.67 o 
  14  11   1        6.94        3.48      2.17 o 
  15  11   1        0.36       -0.73      1.86 o 
  16  11   1        3.81        6.09      2.84 o 
 -14  12   1       46.30       56.70      5.47 o 
 -13  12   1       45.53       51.79      7.38 o 
 -12  12   1       18.00       28.15      3.69 o 
 -11  12   1       19.85       22.99      3.68 o 
 -10  12   1       59.34       72.61      5.85 o 
  -9  12   1      105.05       93.19      6.23 o 
  -8  12   1      108.51      117.63      5.67 o 
  -7  12   1      103.04       96.48      5.31 o 
  -6  12   1        0.32        0.96      2.17 o 
  -5  12   1      110.42      115.20      6.89 o 
  -4  12   1      100.07       86.54      5.03 o 
  -3  12   1       59.93       65.12      4.53 o 
  -2  12   1        5.99        2.93      2.31 o 
  -1  12   1      138.69      141.74      8.67 o 
   0  12   1      211.09      192.92      6.33 o 
   1  12   1      215.89      214.25      6.76 o 
   2  12   1      342.06      327.95      8.15 o 
   3  12   1       94.48      100.92      5.74 o 
   4  12   1        6.33       10.83      3.07 o 
   5  12   1       44.52       48.72      9.94 o 
   6  12   1       30.85       26.33      3.98 o 
   7  12   1       15.59       20.50      3.68 o 
   8  12   1        6.38        6.45      2.38 o 
   9  12   1       45.87       43.78      7.84 o 
  10  12   1       16.22       19.95      3.56 o 
  11  12   1       68.16       74.63      6.00 o 
  12  12   1      115.44      130.57      7.05 o 
  13  12   1       43.83       52.57      5.32 o 
  14  12   1        1.50        4.87      2.23 o 
 -12  13   1        0.83        0.86      2.06 o 
 -11  13   1        9.69       12.68      2.61 o 
 -10  13   1        0.01        5.13      2.38 o 
  -9  13   1        2.35        4.73      2.38 o 
  -8  13   1        5.55        6.21      2.42 o 
  -7  13   1       12.19       16.34      3.71 o 
  -6  13   1        3.59       11.51      3.07 o 
  -5  13   1        1.88        4.88      2.24 o 
  -4  13   1        2.32        3.32      2.12 o 
  -3  13   1        2.49        5.70      3.71 o 
  -2  13   1       44.56       54.15      4.39 o 
  -1  13   1       15.81       14.28      2.72 o 
   0  13   1        5.25       14.38      2.63 o 
   1  13   1        0.25        1.49      1.86 o 
   2  13   1        2.07        3.58      2.02 o 
   3  13   1        0.97       -1.96      1.96 o 
   4  13   1       21.13       28.97      3.82 o 
   5  13   1        0.23        0.42      5.34 o 
   6  13   1       18.11       23.83      3.52 o 
   7  13   1        1.63        4.98      2.54 o 
   8  13   1        0.11        0.03      2.07 o 
   9  13   1        4.27        4.15      2.32 o 
  10  13   1        1.13        2.99      2.42 o 
  11  13   1        6.96        7.80      2.85 o 
  12  13   1        3.82        6.03      2.53 o 
  -8  14   1       24.56       36.84      7.60 o 
  -7  14   1        4.92       14.95      3.65 o 
  -6  14   1        0.08       14.62      5.26 o 
  -5  14   1       28.16       44.40      4.70 o 
  -4  14   1       81.23       94.65      6.50 o 
  -3  14   1       43.22       61.00      5.49 o 
  -2  14   1       28.03       29.26      3.31 o 
  -1  14   1        0.03        0.50      3.82 o 
   0  14   1       56.23       51.41      4.37 o 
   1  14   1       73.75       71.60      5.62 o 
   2  14   1       46.72       48.74      4.70 o 
   3  14   1        0.17        0.26      3.66 o 
   4  14   1        8.33       10.22      3.50 o 
   5  14   1       10.84       17.79      4.33 o 
   6  14   1       86.21       93.61      8.27 o 
   7  14   1      104.00      146.40     21.64 o 
   8  14   1        6.34       10.26      5.56 o 
 -25   0   2        2.97       12.87      4.09 o 
 -24   0   2        5.82        2.76      4.68 o 
 -23   0   2     1311.96     1343.38     25.60 o 
 -22   0   2        6.65        3.85      3.22 o 
 -21   0   2       58.80       58.55      8.77 o 
 -20   0   2       11.53        6.20      3.09 o 
 -19   0   2      475.36      415.87     13.32 o 
 -18   0   2      856.04      846.63     18.90 o 
 -17   0   2      337.26      296.33     19.88 o 
 -16   0   2        0.59       -1.53      2.48 o 
 -15   0   2       41.38       38.95      4.49 o 
 -14   0   2     5275.73     5305.44     53.76 o 
 -13   0   2     4894.05     5064.63     76.02 o 
 -12   0   2       91.28       91.38      9.65 o 
 -11   0   2     1565.14     1570.77     21.22 o 
 -10   0   2     2029.82     2034.66     24.12 o 
  -9   0   2     6257.35     7023.40     60.82 o 
  -8   0   2      249.07      343.84      8.77 o 
  -7   0   2     3516.67     3925.36     36.28 o 
  -6   0   2      183.49      179.54      4.91 o 
  -5   0   2     1114.91     1165.92     28.95 o 
  -4   0   2     3972.72     4116.65     35.38 o 
  -3   0   2        1.58       -0.52      0.52 o 
  -2   0   2     2256.33     2591.27     30.41 o 
  -1   0   2     4188.46     4626.25     38.60 o 
   0   0   2     4956.98     5607.35     44.03 o 
   1   0   2      759.28      773.35     11.70 o 
   3   0   2      966.69     1111.95     11.40 o 
   4   0   2     3874.40     4174.34     46.20 o 
   5   0   2        4.10        4.76      2.63 o 
   6   0   2     1282.86     1261.03     15.50 o 
   7   0   2       15.42       13.63      1.83 o 
   8   0   2       55.43       52.07      2.81 o 
   9   0   2      104.56       84.21      3.78 o 
  10   0   2      374.54      398.76      8.29 o 
  11   0   2    12462.91    13820.86    107.87 o 
  12   0   2        2.13        3.03      2.25 o 
  13   0   2        7.31        6.80      2.34 o 
  14   0   2       44.33       33.70      7.02 o 
  15   0   2        1.36        2.55      2.25 o 
  16   0   2      454.30      438.20     13.74 o 
  17   0   2       49.48       59.07      8.19 o 
  18   0   2      294.85      309.95     15.79 o 
  19   0   2      151.66      126.90     10.53 o 
  20   0   2       62.66       43.86      7.60 o 
  21   0   2       11.77       16.37      4.68 o 
  22   0   2       22.52       23.39      5.26 o 
  23   0   2       27.91       31.58      6.43 o 
  24   0   2      135.48      122.81     12.87 o 
 -25   1   2      120.47      129.26      7.07 o 
 -24   1   2       90.24      116.35      7.45 o 
 -23   1   2        4.66        4.42      2.44 o 
 -22   1   2      154.14      150.52      8.53 o 
 -21   1   2       13.30       11.05      3.12 o 
 -20   1   2       55.45       53.75      3.84 o 
 -19   1   2       64.66       55.72      3.79 o 
 -18   1   2        0.60       -0.66      1.21 o 
 -17   1   2      612.73      587.51      9.44 o 
 -16   1   2     1278.19     1182.43     18.40 o 
 -15   1   2       76.76       70.99      3.92 o 
 -14   1   2       58.84       55.94      3.56 o 
 -13   1   2       61.56       75.38      5.57 o 
 -12   1   2       94.19       77.22      3.46 o 
 -11   1   2     1367.47     1352.78     17.93 o 
 -10   1   2        0.16       -0.87      1.03 o 
  -9   1   2     2902.24     3352.32     23.84 o 
  -8   1   2     1915.82     2123.68     21.43 o 
  -7   1   2     2742.23     3257.79     22.21 o 
  -6   1   2       40.89       28.35      2.28 o 
  -5   1   2      200.08      232.27      3.67 o 
  -4   1   2     5879.31     6378.56     36.84 o 
  -3   1   2      645.91      685.78      6.22 o 
  -2   1   2      107.54      114.80      2.71 o 
  -1   1   2       75.89       83.05      1.80 o 
   0   1   2    11072.72    12842.61    195.62 o 
   1   1   2     1035.47     1237.95     14.83 o 
   2   1   2    46066.50    45943.78    787.81 o 
   3   1   2      341.13      310.69      4.36 o 
   4   1   2     2026.89     2102.77     24.99 o 
   5   1   2       10.17       14.33      0.71 o 
   6   1   2      643.23      641.91      6.01 o 
   7   1   2        0.10       -0.29      0.69 o 
   8   1   2      136.91      134.41      2.83 o 
   9   1   2      119.30      112.21      3.01 o 
  10   1   2     1184.17     1219.67     11.56 o 
  11   1   2      876.90      913.25      9.52 o 
  12   1   2       24.57       24.66      2.14 o 
  13   1   2       88.67       75.74      3.46 o 
  14   1   2       46.20       46.30      3.04 o 
  15   1   2       71.02       65.95      4.13 o 
  16   1   2       75.90       62.89      5.59 o 
  17   1   2      141.81      152.55      5.96 o 
  18   1   2      189.23      157.54      8.06 o 
  19   1   2       90.51       88.32      7.03 o 
  20   1   2       23.69       27.50      4.55 o 
  21   1   2       32.94       31.85      4.74 o 
  22   1   2        0.35        3.88      2.34 o 
  23   1   2       51.28       50.98      5.75 o 
  24   1   2       20.37       22.17      6.43 o 
 -24   2   2      122.44      135.32      7.07 o 
 -23   2   2        4.90        5.47      2.12 o 
 -22   2   2      132.26      145.10      6.62 o 
 -21   2   2      141.22      136.86      5.69 o 
 -20   2   2      154.39      131.49      5.60 o 
 -19   2   2      261.73      250.46      6.66 o 
 -18   2   2       12.22       11.05      2.12 o 
 -17   2   2       47.16       49.43      3.37 o 
 -16   2   2       57.17       45.67      3.25 o 
 -15   2   2      906.38      873.94     11.96 o 
 -14   2   2      286.99      255.70      6.65 o 
 -13   2   2      167.44      179.48      5.30 o 
 -12   2   2      283.59      249.50      7.93 o 
 -11   2   2     1060.39     1061.70     12.02 o 
 -10   2   2      244.85      220.96      4.93 o 
  -9   2   2      146.20      174.12      4.29 o 
  -8   2   2     1163.62     1320.18     12.16 o 
  -7   2   2     7189.69     8056.56     52.25 o 
  -6   2   2      376.11      397.99      7.28 o 
  -5   2   2     1514.42     1593.38     11.14 o 
  -4   2   2      351.12      344.75      4.02 o 
  -3   2   2      125.03      123.33      2.55 o 
  -2   2   2     5844.94     6311.70     41.17 o 
  -1   2   2       16.16       10.83      1.65 o 
   0   2   2      331.38      392.37      6.81 o 
   1   2   2     4421.77     5126.07     32.50 o 
   2   2   2    11626.32    12345.74     76.18 o 
   3   2   2     7404.35     8034.00     51.39 o 
   4   2   2      100.93      103.96      2.83 o 
   5   2   2      567.28      574.86      7.13 o 
   6   2   2      628.27      621.98      7.85 o 
   7   2   2       47.30       34.88      2.23 o 
   8   2   2      758.74      729.57      9.42 o 
   9   2   2      115.84      108.86      3.93 o 
  10   2   2      180.47      184.69      4.22 o 
  11   2   2       23.22       21.81      1.76 o 
  12   2   2     1017.91      986.22     10.10 o 
  13   2   2      643.20      614.48      8.40 o 
  14   2   2       20.19       21.87      2.91 o 
  15   2   2      161.92      138.11      5.60 o 
  16   2   2      186.27      192.27      6.71 o 
  17   2   2      794.67      813.69     13.77 o 
  18   2   2      838.22      795.19     13.97 o 
  19   2   2       68.00       71.93      6.40 o 
  20   2   2        3.04        8.73      2.66 o 
  21   2   2      128.96      130.48      7.82 o 
  22   2   2      168.68      176.57      9.07 o 
  23   2   2        1.27        1.36      1.83 o 
  24   2   2        5.19        3.51      2.07 o 
 -24   3   2       26.65       28.32      3.78 o 
 -23   3   2       36.21       39.32      4.99 o 
 -22   3   2      116.24      120.28      6.50 o 
 -21   3   2        2.63        0.66      1.60 o 
 -20   3   2       19.06       15.30      3.71 o 
 -19   3   2      193.59      175.27      6.29 o 
 -18   3   2        3.97        1.94      1.63 o 
 -17   3   2       16.52       16.90      2.38 o 
 -16   3   2      106.57      115.68      4.49 o 
 -15   3   2        0.83        4.73      1.88 o 
 -14   3   2     1327.72     1235.28     19.25 o 
 -13   3   2      521.86      512.98      7.96 o 
 -12   3   2       41.48       39.59      2.58 o 
 -11   3   2       91.77       77.69      3.11 o 
 -10   3   2      116.99      108.61      3.41 o 
  -9   3   2     1095.68     1079.87     10.26 o 
  -8   3   2      101.87      110.87      3.06 o 
  -7   3   2        5.71       12.59      1.23 o 
  -6   3   2     1789.52     1880.13     12.12 o 
  -5   3   2      457.04      472.70      4.92 o 
  -4   3   2       15.13       19.15      1.12 o 
  -3   3   2        1.86        2.06      0.70 o 
  -2   3   2     1849.11     2004.03     13.52 o 
  -1   3   2       45.95       31.43      1.53 o 
   0   3   2     6822.75     7376.69     61.96 o 
   1   3   2     1853.37     1952.46     15.98 o 
   2   3   2     2477.98     2706.28     17.19 o 
   3   3   2       40.83       39.80      1.44 o 
   4   3   2      356.07      399.29      4.36 o 
   5   3   2      138.75      145.71      5.26 o 
   6   3   2      338.33      375.66      6.20 o 
   7   3   2      616.43      599.09      8.39 o 
   8   3   2      940.14      919.89     11.30 o 
   9   3   2       16.85        8.19      1.70 o 
  10   3   2      403.57      417.64      7.96 o 
  11   3   2        1.52        3.02      1.95 o 
  12   3   2      599.14      544.66      9.76 o 
  13   3   2       39.88       41.88      5.05 o 
  14   3   2       10.48       12.84      2.66 o 
  15   3   2        2.67        0.45      1.80 o 
  16   3   2        0.69       -0.08      1.70 o 
  17   3   2       71.04       68.73      4.83 o 
  18   3   2      154.33      152.06      8.69 o 
  19   3   2        0.33        2.62      2.07 o 
  20   3   2      115.96      124.35      7.41 o 
  21   3   2       54.13       51.00     13.74 o 
  22   3   2        6.20        7.02      3.51 o 
  23   3   2        0.01        3.64      1.83 o 
  24   3   2        6.70        7.07      4.09 o 
 -24   4   2       70.66       85.04      6.42 o 
 -23   4   2       28.80       38.41      4.92 o 
 -22   4   2      227.94      260.63     10.84 o 
 -21   4   2      117.73      130.01      5.95 o 
 -20   4   2      151.67      140.55      5.89 o 
 -19   4   2      295.22      265.20      7.84 o 
 -18   4   2      126.37      111.32      5.23 o 
 -17   4   2      236.23      209.43      5.91 o 
 -16   4   2       18.48       23.53      2.62 o 
 -15   4   2      115.89      115.54      4.42 o 
 -14   4   2        0.34        0.52      1.51 o 
 -13   4   2     2524.45     2503.26     20.08 o 
 -12   4   2      750.06      696.95      9.11 o 
 -11   4   2      244.46      250.78      6.33 o 
 -10   4   2      312.07      335.43      5.76 o 
  -9   4   2       35.36       26.48      1.81 o 
  -8   4   2     1582.56     1488.22     11.12 o 
  -7   4   2      283.90      328.45      4.45 o 
  -6   4   2     1894.76     2089.73     13.35 o 
  -5   4   2      758.24      890.95      7.35 o 
  -4   4   2     2019.85     2172.18     13.04 o 
  -3   4   2      611.80      532.31      5.74 o 
  -2   4   2      916.22     1005.97      9.48 o 
  -1   4   2       17.28       16.20      1.64 o 
   0   4   2       64.85       69.96      2.24 o 
   1   4   2     1870.82     1895.31     14.62 o 
   2   4   2        0.72        2.92      1.35 o 
   3   4   2      397.24      395.33      5.00 o 
   4   4   2        0.04        1.37      0.75 o 
   5   4   2      569.99      612.02      6.26 o 
   6   4   2     4789.33     5026.87     36.48 o 
   7   4   2       45.55       34.33      2.55 o 
   8   4   2       38.73       28.05      2.55 o 
   9   4   2      754.47      767.84     10.97 o 
  10   4   2        0.96        0.08      1.38 o 
  11   4   2       79.36       68.18      5.60 o 
  12   4   2      431.26      421.20     11.61 o 
  13   4   2        1.29        3.55      1.80 o 
  14   4   2      505.04      481.16      9.99 o 
  15   4   2     1079.85     1044.54     15.48 o 
  16   4   2        0.24        0.70      2.59 o 
  17   4   2        1.57       -2.05      2.05 o 
  18   4   2        0.61        3.05      2.19 o 
  19   4   2       25.50       30.61      3.76 o 
  20   4   2        7.62       10.58      5.23 o 
  21   4   2       16.48       24.41      4.68 o 
  22   4   2        0.27        3.51      2.92 o 
  23   4   2       72.35       80.04     10.82 o 
 -23   5   2       15.73       19.10      3.42 o 
 -22   5   2       61.97       71.90      5.81 o 
 -21   5   2      270.02      288.60      9.87 o 
 -20   5   2       87.30       92.19      7.09 o 
 -19   5   2       23.58       19.82      3.04 o 
 -18   5   2      166.19      161.20      6.25 o 
 -17   5   2       25.54       19.77      2.87 o 
 -16   5   2       16.29       13.41      2.36 o 
 -15   5   2      102.31       92.02      4.11 o 
 -14   5   2      176.09      160.43      5.03 o 
 -13   5   2       80.20       82.75      3.85 o 
 -12   5   2      556.14      534.99      8.17 o 
 -11   5   2       69.36       79.24      3.45 o 
 -10   5   2       92.18       70.57      2.68 o 
  -9   5   2       23.65       30.42      1.96 o 
  -8   5   2      519.37      514.49      6.10 o 
  -7   5   2        0.37        1.85      1.28 o 
  -6   5   2     2164.44     2205.90     14.11 o 
  -5   5   2      678.29      810.00      7.16 o 
  -4   5   2       57.08       77.39      2.02 o 
  -3   5   2      475.75      521.76      5.17 o 
  -2   5   2      637.70      757.37      7.38 o 
  -1   5   2      687.30      681.51      6.79 o 
   0   5   2      533.81      535.96      7.93 o 
   1   5   2      417.83      437.39      5.93 o 
   2   5   2     1532.29     1602.20     12.91 o 
   3   5   2        4.19        9.39      1.19 o 
   4   5   2       22.06       45.34      2.17 o 
   5   5   2      815.54      886.60     10.21 o 
   6   5   2      115.79      118.72      3.08 o 
   7   5   2       31.57       40.01      1.80 o 
   8   5   2      441.82      432.24      8.70 o 
   9   5   2      338.78      334.55      7.31 o 
  10   5   2      161.67      157.23      7.74 o 
  11   5   2       91.19       81.04      5.16 o 
  12   5   2      337.85      327.94      8.00 o 
  13   5   2       13.77        5.20      3.32 o 
  14   5   2      280.61      265.74      7.81 o 
  15   5   2       48.09       47.13      4.90 o 
  16   5   2       36.46       31.19      5.01 o 
  17   5   2       27.87       24.39      3.61 o 
  18   5   2      212.16      196.80      8.34 o 
  19   5   2       26.94       31.33      3.93 o 
  20   5   2       46.57       47.95      4.58 o 
  21   5   2       11.56       15.98      2.99 o 
  22   5   2        0.52        0.52      1.83 o 
  23   5   2        1.87       10.06      2.66 o 
 -22   6   2        8.00        5.34      2.60 o 
 -21   6   2       53.31       72.46      5.76 o 
 -20   6   2       24.55       21.71      3.06 o 
 -19   6   2       86.36       80.50      5.32 o 
 -18   6   2      146.67      144.97      6.09 o 
 -17   6   2       38.49       33.90      3.66 o 
 -16   6   2       20.12       18.74      3.28 o 
 -15   6   2      102.85      105.87      5.11 o 
 -14   6   2        5.34        2.11      1.60 o 
 -13   6   2      407.51      334.54      7.92 o 
 -12   6   2      658.79      715.51      9.67 o 
 -11   6   2      346.10      370.62      8.63 o 
 -10   6   2        1.33        2.25      1.37 o 
  -9   6   2       29.98       32.49      2.07 o 
  -8   6   2      177.07      176.40      4.39 o 
  -7   6   2      204.30      194.55      3.88 o 
  -6   6   2        8.19        7.66      1.06 o 
  -5   6   2        0.15        1.76      0.80 o 
  -4   6   2       74.24       77.65      2.79 o 
  -3   6   2     1374.82     1521.16     11.12 o 
  -2   6   2     1491.00     1534.37     12.12 o 
  -1   6   2      151.74      124.63      3.12 o 
   0   6   2        1.00        3.11      1.08 o 
   1   6   2       56.15       50.05      2.55 o 
   2   6   2       56.72       36.87      3.12 o 
   3   6   2        6.10       10.01      1.52 o 
   4   6   2       54.95       69.20      2.81 o 
   5   6   2      151.34      163.39      5.55 o 
   6   6   2        1.08        4.78      1.41 o 
   7   6   2      805.46      818.16      8.98 o 
   8   6   2      530.84      504.54      9.30 o 
   9   6   2       36.26       52.79      3.61 o 
  10   6   2        1.53        1.23      1.83 o 
  11   6   2       72.87       71.59      4.38 o 
  12   6   2      104.43       93.07      5.53 o 
  13   6   2        0.72        3.47      2.07 o 
  14   6   2       44.06       28.42      3.52 o 
  15   6   2      251.16      224.29      8.61 o 
  16   6   2      127.90      119.54      6.20 o 
  17   6   2      224.38      203.51      7.62 o 
  18   6   2        0.29        1.49      1.99 o 
  19   6   2        1.93        3.24      2.17 o 
  20   6   2        3.14       10.08      2.93 o 
  21   6   2        1.64        4.35      1.99 o 
  22   6   2       12.55       14.80      4.09 o 
 -22   7   2       49.63       60.52      5.68 o 
 -21   7   2       67.37       90.12      6.40 o 
 -20   7   2       95.20      106.19      6.60 o 
 -19   7   2       12.78       11.66      3.71 o 
 -18   7   2        1.85        0.27      2.11 o 
 -17   7   2       77.89       81.90      5.15 o 
 -16   7   2        0.39       -1.82      1.82 o 
 -15   7   2       37.32       38.14      3.67 o 
 -14   7   2       10.03        7.86      2.62 o 
 -13   7   2      119.67      109.54      5.45 o 
 -12   7   2       32.92       27.30      2.71 o 
 -11   7   2      439.65      400.31      7.42 o 
 -10   7   2      502.74      482.49      7.80 o 
  -9   7   2       60.60       58.62      3.19 o 
  -8   7   2      138.40      153.63      4.33 o 
  -7   7   2       66.17       63.35      3.05 o 
  -6   7   2      414.31      384.30      6.28 o 
  -5   7   2      781.33      750.01      8.78 o 
  -4   7   2     1356.56     1398.80     12.39 o 
  -3   7   2      117.98      101.42      3.72 o 
  -2   7   2      639.82      659.28      7.73 o 
  -1   7   2     1190.23     1213.71     10.91 o 
   0   7   2        2.59        1.75      1.08 o 
   1   7   2       18.86       14.06      1.48 o 
   2   7   2       75.69       72.85      2.64 o 
   3   7   2      120.35      101.87      3.50 o 
   4   7   2       36.34       36.40      2.51 o 
   5   7   2       32.84       26.55      2.33 o 
   6   7   2        1.05        1.53      1.26 o 
   7   7   2       89.41       92.81      3.80 o 
   8   7   2       83.53       83.48      4.38 o 
   9   7   2      324.86      305.22      7.75 o 
  10   7   2     1015.15      983.88     14.60 o 
  11   7   2      607.24      591.11     11.35 o 
  12   7   2       92.45       82.41      4.89 o 
  13   7   2       13.83        9.28      2.42 o 
  14   7   2       50.43       52.15      4.55 o 
  15   7   2       60.57       62.23      4.90 o 
  16   7   2       53.71       56.02      4.79 o 
  17   7   2       47.58       41.14      4.55 o 
  18   7   2       91.96       78.04      5.85 o 
  19   7   2       51.28       47.21      4.81 o 
  20   7   2       51.73       61.32      5.33 o 
  21   7   2       26.35       32.88      4.00 o 
 -21   8   2       30.86       27.91      4.45 o 
 -20   8   2       15.28       17.67      3.13 o 
 -19   8   2       26.02       26.20      3.53 o 
 -18   8   2        1.81       -2.45      2.45 o 
 -17   8   2        0.34       -2.36      2.44 o 
 -16   8   2       30.25       27.78      3.71 o 
 -15   8   2        5.97        8.53      2.45 o 
 -14   8   2       80.84       95.33      6.25 o 
 -13   8   2      128.86      134.19      4.88 o 
 -12   8   2      160.67      170.50      5.19 o 
 -11   8   2       90.36       94.68      4.14 o 
 -10   8   2       31.05       31.71      2.78 o 
  -9   8   2       20.01       19.06      2.44 o 
  -8   8   2      406.93      391.39      7.07 o 
  -7   8   2       30.00       24.46      2.50 o 
  -6   8   2        0.00        0.64      1.46 o 
  -5   8   2      114.20      113.95      4.61 o 
  -4   8   2        3.95        4.23      1.57 o 
  -3   8   2      221.50      205.57      4.68 o 
  -2   8   2      459.11      415.38      6.39 o 
  -1   8   2      387.04      400.00      6.73 o 
   0   8   2       75.62       68.74      2.85 o 
   1   8   2      149.75      162.14      3.96 o 
   2   8   2       11.60       12.18      2.03 o 
   3   8   2       94.67       70.84      2.76 o 
   4   8   2      239.17      218.23      5.31 o 
   5   8   2       26.48       31.77      3.55 o 
   6   8   2      286.17      291.95      8.02 o 
   7   8   2      481.85      430.75      9.30 o 
   8   8   2       16.53       13.88      3.96 o 
   9   8   2       76.57       61.27      4.38 o 
  10   8   2       21.25       23.41      3.13 o 
  11   8   2       30.86       26.99      3.56 o 
  12   8   2        1.23       -0.85      1.80 o 
  13   8   2       70.05       57.06      4.63 o 
  14   8   2        1.05       -1.25      2.32 o 
  15   8   2        6.38        7.45      2.42 o 
  16   8   2       23.81       27.00      4.02 o 
  17   8   2        0.97        2.45      2.17 o 
  18   8   2       14.84       15.61      3.03 o 
  19   8   2       39.73       51.62      4.97 o 
  20   8   2       71.09       74.27      6.02 o 
 -19   9   2       30.07       34.89      5.29 o 
 -18   9   2        0.12        0.72      2.24 o 
 -17   9   2       83.59       96.35      5.74 o 
 -16   9   2      178.54      179.26      7.60 o 
 -15   9   2       76.80       75.45      5.07 o 
 -14   9   2      353.64      335.94      7.75 o 
 -13   9   2        7.12       11.78      2.22 o 
 -12   9   2      112.23      112.51      4.79 o 
 -11   9   2      139.57      136.87      4.95 o 
 -10   9   2      308.43      285.90      6.78 o 
  -9   9   2       35.64       41.92      3.75 o 
  -8   9   2      100.41       97.34      4.19 o 
  -7   9   2      440.56      441.86      8.45 o 
  -6   9   2      403.51      413.92      7.34 o 
  -5   9   2      710.58      709.25      9.34 o 
  -4   9   2      268.86      264.16      5.74 o 
  -3   9   2       40.91       41.34      2.70 o 
  -2   9   2      260.77      246.68      5.99 o 
  -1   9   2      405.85      411.24      8.41 o 
   0   9   2       55.94       44.08      3.21 o 
   1   9   2       38.45       40.17      3.06 o 
   2   9   2       42.39       39.30      3.17 o 
   3   9   2       43.42       44.25      3.23 o 
   4   9   2       92.74       85.90      4.02 o 
   5   9   2     1119.87     1093.61     13.67 o 
   6   9   2      270.58      268.63      7.75 o 
   7   9   2      299.69      271.34      7.74 o 
   8   9   2      449.26      407.36      9.63 o 
   9   9   2      194.18      196.44      7.03 o 
  10   9   2       62.46       54.02      4.45 o 
  11   9   2       51.19       44.84      4.17 o 
  12   9   2        3.72        6.01      2.54 o 
  13   9   2       25.84       35.00      4.00 o 
  14   9   2      142.99      130.86      6.53 o 
  15   9   2      195.62      188.03      7.47 o 
  16   9   2        0.32        0.00      2.89 o 
  17   9   2        8.82        0.71      3.00 o 
  18   9   2       23.18       26.20      3.76 o 
  19   9   2       15.40       12.73      2.89 o 
 -18  10   2      113.53      139.29      7.30 o 
 -17  10   2        1.65        4.13      2.12 o 
 -16  10   2       11.91       12.36      2.66 o 
 -15  10   2        0.01        1.90      2.19 o 
 -14  10   2        7.50        9.79      2.87 o 
 -13  10   2       31.62       35.82      3.39 o 
 -12  10   2       15.49       11.88      2.37 o 
 -11  10   2       11.90        7.42      2.34 o 
 -10  10   2        0.02       -0.60      1.77 o 
  -9  10   2       15.63       17.35      2.54 o 
  -8  10   2      154.39      145.38      9.71 o 
  -7  10   2       30.98       25.05      3.12 o 
  -6  10   2        1.62        4.39      2.06 o 
  -5  10   2        5.61        9.59      2.42 o 
  -4  10   2      169.60      161.91      5.58 o 
  -3  10   2      286.77      267.22      7.81 o 
  -2  10   2        0.47       -1.68      1.68 o 
  -1  10   2       59.39       66.04      4.04 o 
   0  10   2       53.72       42.92      3.43 o 
   1  10   2      328.89      302.19      7.17 o 
   2  10   2        8.40        9.21      2.28 o 
   3  10   2        2.72        2.19      1.73 o 
   4  10   2       37.95       42.13      3.32 o 
   5  10   2      172.49      165.54      7.87 o 
   6  10   2      278.81      248.88      7.90 o 
   7  10   2       61.16       58.67      4.73 o 
   8  10   2        0.22        1.40      1.82 o 
   9  10   2        0.23        3.47      2.48 o 
  10  10   2       39.97       36.26      4.21 o 
  11  10   2        0.01       -0.54      2.61 o 
  12  10   2        7.07        7.91      2.32 o 
  13  10   2        1.00       -0.81      2.02 o 
  14  10   2        0.44        4.44      2.48 o 
  15  10   2        2.65        0.12      2.18 o 
  16  10   2        2.46        1.75      1.80 o 
  17  10   2        0.01       -1.07      3.84 o 
  18  10   2        8.94       15.20      4.14 o 
 -16  11   2       82.83       93.88     11.70 o 
 -15  11   2      144.29      152.90      7.46 o 
 -14  11   2       33.45       39.50      4.52 o 
 -13  11   2        0.66        0.36      1.86 o 
 -12  11   2        1.89        2.18      2.07 o 
 -11  11   2      136.27      146.58      8.72 o 
 -10  11   2       35.70       42.79      4.00 o 
  -9  11   2        0.08        0.64      2.09 o 
  -8  11   2       19.90       22.38      3.23 o 
  -7  11   2      121.82      117.20      7.09 o 
  -6  11   2       68.72       68.09      4.50 o 
  -5  11   2        8.74        8.01      2.39 o 
  -4  11   2       21.85       21.51      4.30 o 
  -3  11   2      190.58      193.58      6.40 o 
  -2  11   2        6.47        4.55      2.53 o 
  -1  11   2      199.78      217.69      6.53 o 
   0  11   2      348.63      335.69      7.89 o 
   1  11   2       18.53       20.86      3.07 o 
   2  11   2        9.25        5.58      2.17 o 
   3  11   2        0.03       -1.75      2.02 o 
   4  11   2       69.16       64.92      4.97 o 
   5  11   2      102.19      101.20      5.85 o 
   6  11   2      194.19      191.53      7.40 o 
   7  11   2      162.52      151.86      6.79 o 
   8  11   2       39.84       43.79      4.47 o 
   9  11   2      262.38      244.36      8.49 o 
  10  11   2       54.70       54.72      7.23 o 
  11  11   2       34.64       40.48     10.82 o 
  12  11   2       23.15       34.09      7.31 o 
  13  11   2       36.46       40.14      5.57 o 
  14  11   2       68.13       65.75      7.23 o 
  15  11   2       36.04       38.89     11.99 o 
  16  11   2       41.51       42.76      7.89 o 
 -14  12   2        1.73        5.56      3.51 o 
 -13  12   2       26.57       28.88      5.06 o 
 -12  12   2       12.90       16.25      3.78 o 
 -11  12   2       48.95       51.83      6.40 o 
 -10  12   2       39.55       51.77      6.41 o 
  -9  12   2       25.65       30.44      4.21 o 
  -8  12   2       22.69       22.12      3.78 o 
  -7  12   2       41.77       39.01      4.70 o 
  -6  12   2       40.05       39.98      6.29 o 
  -5  12   2        7.15        9.12      4.07 o 
  -4  12   2       12.74       10.58      2.91 o 
  -3  12   2       32.56       23.51      4.80 o 
  -2  12   2       35.85       32.74      4.36 o 
  -1  12   2        0.20        3.66      2.61 o 
   0  12   2        0.07        1.07      2.34 o 
   1  12   2       37.45       40.05      4.73 o 
   2  12   2        0.01       -0.84      2.92 o 
   3  12   2       11.60       13.06      3.65 o 
   4  12   2      133.43      131.27      8.41 o 
   5  12   2       33.99       35.05      8.19 o 
   6  12   2       12.65       12.37      4.07 o 
   7  12   2        7.20        6.51      5.56 o 
   8  12   2       44.85       49.12      6.16 o 
   9  12   2       12.59       15.20      4.14 o 
  10  12   2       12.29        4.03      9.65 o 
  11  12   2        1.00        0.12      2.92 o 
  12  12   2       24.94       19.22      4.21 o 
  13  12   2        3.79        8.77      4.68 o 
  14  12   2        5.70        5.26      3.23 o 
 -11  13   2        8.77       10.33      4.97 o 
 -10  13   2       56.79       64.02     10.82 o 
  -9  13   2       60.71       70.77      5.81 o 
  -8  13   2        0.25       -1.86      1.86 o 
  -7  13   2       53.57       59.43      6.98 o 
  -6  13   2       94.84      100.54     10.05 o 
  -5  13   2      260.93      282.27     11.40 o 
  -4  13   2      103.06      117.99      6.97 o 
  -3  13   2       35.99       39.99      6.56 o 
  -2  13   2       40.05       47.08      5.03 o 
  -1  13   2        1.59        0.84      2.56 o 
   0  13   2        5.36        5.97      2.92 o 
   1  13   2       11.79       16.37      4.14 o 
   2  13   2        0.16       -0.90      2.66 o 
   3  13   2       25.15       25.65      4.74 o 
   4  13   2       76.31       75.41     10.23 o 
   5  13   2       66.98       90.96      8.27 o 
   6  13   2        4.70        4.82      3.51 o 
   7  13   2        1.23        5.26      3.31 o 
   8  13   2        0.26        6.39      3.80 o 
   9  13   2        5.40        3.20      4.68 o 
  10  13   2       34.86       41.81      6.16 o 
  11  13   2       15.30       11.97      3.80 o 
  -7  14   2        0.51        1.41      2.07 o 
  -6  14   2        0.88        3.70      2.36 o 
  -5  14   2        2.84        0.71      2.73 o 
  -4  14   2        0.80        4.92      4.35 o 
  -3  14   2        1.31        2.11      2.54 o 
  -2  14   2       17.69       21.17      5.40 o 
  -1  14   2        2.94        0.58      2.48 o 
   0  14   2       15.69       27.73      9.65 o 
   1  14   2        1.57        4.44      7.02 o 
   2  14   2        4.28        5.26      2.89 o 
   3  14   2        8.55       10.43      8.48 o 
   4  14   2        0.01       -2.48      2.48 o 
   5  14   2        1.64       10.90      7.89 o 
   6  14   2        1.94        3.51      3.31 o 
 -24   1   3       93.12       90.90      4.88 o 
 -23   1   3        0.41        4.51      1.63 o 
 -22   1   3       84.28       88.85      4.91 o 
 -21   1   3       10.50        7.61      2.63 o 
 -20   1   3       41.75       37.62      3.32 o 
 -19   1   3       14.28       11.78      2.46 o 
 -18   1   3        0.65        2.27      1.75 o 
 -17   1   3        9.27        7.02      2.06 o 
 -16   1   3       80.83       84.84      4.31 o 
 -15   1   3      992.14      964.96     13.01 o 
 -14   1   3      454.03      424.26      8.21 o 
 -13   1   3     2716.10     2689.48     32.84 o 
 -12   1   3       34.74       30.18      2.87 o 
 -11   1   3       51.12       42.83      4.30 o 
 -10   1   3      868.54      851.36     10.15 o 
  -9   1   3       43.78       46.00      2.79 o 
  -8   1   3      302.17      334.17      9.20 o 
  -7   1   3       27.48       35.92      1.98 o 
  -6   1   3      611.54      597.84      7.03 o 
  -5   1   3     2248.04     2332.46     16.66 o 
  -4   1   3     3373.48     3604.84     26.06 o 
  -3   1   3      111.08       95.89      2.48 o 
  -2   1   3      746.80      784.38      8.72 o 
  -1   1   3      447.94      422.13      7.16 o 
   0   1   3      136.51      167.15      2.77 o 
   1   1   3     1088.53     1221.71     13.81 o 
   2   1   3      932.55      938.94     13.71 o 
   3   1   3     3969.31     4437.61     30.02 o 
   4   1   3      559.98      543.97      8.10 o 
   5   1   3      442.18      436.82      5.92 o 
   6   1   3      682.33      663.55      8.30 o 
   7   1   3      549.77      541.51      5.69 o 
   8   1   3       15.05       18.39      1.35 o 
   9   1   3       30.31       32.32      3.00 o 
  10   1   3      243.25      226.88      4.04 o 
  11   1   3      437.19      419.58      5.77 o 
  12   1   3     1267.72     1271.49     15.03 o 
  13   1   3       40.92       32.05      3.14 o 
  14   1   3       36.86       35.45      3.34 o 
  15   1   3       97.81      103.43      9.06 o 
  16   1   3       12.79       14.89      3.50 o 
  17   1   3       78.70       78.37      6.20 o 
  18   1   3       40.54       45.25      5.16 o 
  19   1   3       42.56       50.23      5.57 o 
  20   1   3        5.05        3.07      2.38 o 
  21   1   3       50.52       53.54      6.73 o 
  22   1   3       12.83       18.98      3.50 o 
  23   1   3        0.03        1.75      1.75 o 
  24   1   3        2.92        0.19      1.83 o 
 -24   2   3        0.90        0.12      1.72 o 
 -23   2   3       20.89       17.10      3.34 o 
 -22   2   3      301.74      291.54      8.04 o 
 -21   2   3      267.59      251.87      7.09 o 
 -20   2   3       55.50       55.45      3.85 o 
 -19   2   3       45.73       38.88      3.31 o 
 -18   2   3      226.43      200.05      5.85 o 
 -17   2   3      241.09      238.18      6.16 o 
 -16   2   3        4.73        2.32      1.94 o 
 -15   2   3      115.57      100.92      4.47 o 
 -14   2   3       64.82       63.13      3.61 o 
 -13   2   3     2002.93     1993.93     19.06 o 
 -12   2   3       35.62       32.01      2.65 o 
 -11   2   3      207.10      193.22      4.91 o 
 -10   2   3       52.48       46.63      2.87 o 
  -9   2   3      869.53      864.58     12.41 o 
  -8   2   3     2853.80     3136.93     22.59 o 
  -7   2   3      269.19      242.30      4.55 o 
  -6   2   3      427.44      439.58      5.92 o 
  -5   2   3     1508.33     1711.08     12.23 o 
  -4   2   3      691.08      852.16      8.03 o 
  -3   2   3      671.83      694.77     10.62 o 
  -2   2   3      119.43      121.70      4.33 o 
  -1   2   3      346.08      357.93     15.20 o 
   0   2   3     1034.12     1122.49     15.50 o 
   1   2   3      499.35      596.82      9.30 o 
   2   2   3      207.60      196.77      3.26 o 
   3   2   3     4603.11     5156.19     34.68 o 
   4   2   3       53.85       51.49      3.45 o 
   5   2   3      311.99      295.27      8.42 o 
   6   2   3     1008.75      996.83     10.85 o 
   7   2   3        0.79        5.38      1.27 o 
   8   2   3        9.29       11.43      1.78 o 
   9   2   3      143.93      138.30      4.45 o 
  10   2   3       84.02       72.83      3.48 o 
  11   2   3       21.88       22.87      2.70 o 
  12   2   3      845.81      871.53     13.41 o 
  13   2   3       77.38       73.38      4.24 o 
  14   2   3        0.58        1.64      2.18 o 
  15   2   3      158.55      153.27      5.81 o 
  16   2   3       13.02       14.24      2.73 o 
  17   2   3       47.86       48.02      5.16 o 
  18   2   3        4.65        9.27      2.66 o 
  19   2   3      113.30      105.33      7.41 o 
  20   2   3       22.67       15.44      3.50 o 
  21   2   3       10.37        9.11      2.81 o 
  22   2   3        4.51        6.64      7.31 o 
  23   2   3        1.23        4.16      1.83 o 
 -24   3   3        0.46       -1.62      2.19 o 
 -23   3   3      129.85      125.89      8.65 o 
 -22   3   3        9.33        5.79      3.12 o 
 -21   3   3      226.62      222.82      6.96 o 
 -20   3   3       91.98      104.29      5.46 o 
 -19   3   3      133.09      140.99      5.27 o 
 -18   3   3       80.71       83.23      4.25 o 
 -17   3   3        7.79        7.29      1.91 o 
 -16   3   3      282.55      298.20      6.69 o 
 -15   3   3       21.19       20.82      2.36 o 
 -14   3   3      798.14      780.55     10.37 o 
 -13   3   3      941.89      883.57     10.66 o 
 -12   3   3       46.60       42.88      2.95 o 
 -11   3   3      493.83      475.54      7.84 o 
 -10   3   3      314.66      319.11      7.20 o 
  -9   3   3      959.94      959.03     12.15 o 
  -8   3   3      400.95      419.22      6.52 o 
  -7   3   3      418.34      441.37      5.83 o 
  -6   3   3      995.19     1113.77      9.58 o 
  -5   3   3     2310.67     2489.69     16.35 o 
  -4   3   3     4523.89     4927.71     30.47 o 
  -3   3   3     1353.42     1376.72     11.12 o 
  -2   3   3      710.74      742.94     24.85 o 
  -1   3   3      704.96      764.39     11.97 o 
   0   3   3     1608.65     1676.52     19.42 o 
   1   3   3      873.22      910.36     13.02 o 
   2   3   3       30.37       49.93      1.77 o 
   3   3   3     2478.66     2759.16     17.76 o 
   4   3   3       15.78       20.06      1.91 o 
   5   3   3       33.96       39.51      2.19 o 
   6   3   3     1557.93     1544.73     14.70 o 
   7   3   3       53.12       55.34      2.75 o 
   8   3   3       21.18       26.01      2.41 o 
   9   3   3       52.33       50.63      3.00 o 
  10   3   3      264.30      248.42      6.59 o 
  11   3   3      674.24      650.63     13.98 o 
  12   3   3        1.36        3.95      1.97 o 
  13   3   3      401.74      379.93      8.49 o 
  14   3   3      156.47      143.26      5.72 o 
  15   3   3      352.77      339.52      9.43 o 
  16   3   3      313.12      302.77      8.49 o 
  17   3   3       84.99       74.39      5.13 o 
  18   3   3        0.17       -0.58      1.95 o 
  19   3   3        5.31        1.28      2.03 o 
  20   3   3      112.31      107.81      7.60 o 
  21   3   3       11.22       16.24      8.48 o 
  22   3   3       10.43       17.56      3.31 o 
  23   3   3        9.29        8.68      2.66 o 
 -23   4   3        3.02        8.71      2.87 o 
 -22   4   3       16.91       19.96      2.95 o 
 -21   4   3      120.19      121.45      5.88 o 
 -20   4   3        0.02        0.72      1.77 o 
 -19   4   3      196.20      190.11      6.00 o 
 -18   4   3        9.29        5.92      1.97 o 
 -17   4   3       11.60       12.46      2.36 o 
 -16   4   3      149.54      163.12      5.62 o 
 -15   4   3       65.17       53.92      3.36 o 
 -14   4   3       74.49       65.36      3.45 o 
 -13   4   3        3.56        5.30      1.69 o 
 -12   4   3      388.42      336.89      6.37 o 
 -11   4   3        1.26        0.65      1.20 o 
 -10   4   3       55.20       64.48      2.92 o 
  -9   4   3       47.86       41.50      2.12 o 
  -8   4   3      645.11      646.67      7.01 o 
  -7   4   3       80.30       74.43      2.45 o 
  -6   4   3     1594.04     1525.19     11.14 o 
  -5   4   3       52.67       57.95      2.03 o 
  -4   4   3      324.39      306.91      4.07 o 
  -3   4   3       86.68       87.73      3.51 o 
  -2   4   3       11.10        6.06      0.87 o 
  -1   4   3      849.51      847.89      7.83 o 
   0   4   3       26.16       26.24      1.40 o 
   1   4   3      168.51      168.79      2.99 o 
   2   4   3        0.46        7.72      1.55 o 
   3   4   3     3448.85     3788.35     47.18 o 
   4   4   3      810.37      870.34      7.99 o 
   5   4   3      460.28      413.61      6.67 o 
   6   4   3       37.94       42.28      4.73 o 
   7   4   3      172.35      202.70      5.03 o 
   8   4   3      388.30      350.07     10.67 o 
   9   4   3      112.54      109.05      4.35 o 
  10   4   3       57.07       63.11      4.26 o 
  11   4   3       92.79       95.39      4.30 o 
  12   4   3       51.06       42.92      3.52 o 
  13   4   3      296.61      286.14      7.47 o 
  14   4   3        0.19       -1.28      3.20 o 
  15   4   3       56.24       45.56      4.01 o 
  16   4   3       35.15       45.73      8.57 o 
  17   4   3        0.03        0.52      2.88 o 
  18   4   3      138.65      142.07      6.34 o 
  19   4   3      256.54      221.43      9.66 o 
  20   4   3       57.81       66.23      6.32 o 
  21   4   3        4.64        6.24      4.68 o 
  22   4   3       44.35       44.36      7.89 o 
  23   4   3       16.91       21.00      3.50 o 
 -23   5   3       41.16       38.65      5.66 o 
 -22   5   3       31.95       39.04      3.94 o 
 -21   5   3        0.17        1.16      1.64 o 
 -20   5   3      214.66      190.35      6.87 o 
 -19   5   3       75.66       75.33      4.84 o 
 -18   5   3        0.47        3.52      1.78 o 
 -17   5   3       92.47       97.88      5.23 o 
 -16   5   3       28.33       27.45      3.56 o 
 -15   5   3      204.78      192.73      5.47 o 
 -14   5   3       11.00       20.09      2.35 o 
 -13   5   3      197.77      190.93      5.23 o 
 -12   5   3      615.54      625.50      8.98 o 
 -11   5   3       29.65       29.18      2.50 o 
 -10   5   3     1219.26     1170.77     11.77 o 
  -9   5   3      499.63      510.89      6.58 o 
  -8   5   3        1.71        2.07      1.08 o 
  -7   5   3       70.81       58.42      2.31 o 
  -6   5   3      763.75      778.67      7.57 o 
  -5   5   3     1354.58     1391.80     10.45 o 
  -4   5   3       20.55       25.58      1.54 o 
  -3   5   3      787.23      776.13      7.84 o 
  -2   5   3      182.48      156.27      3.26 o 
  -1   5   3      913.81      958.81     13.54 o 
   0   5   3     1174.66     1202.97     15.78 o 
   1   5   3      510.63      546.45      6.43 o 
   2   5   3      191.47      177.15      4.64 o 
   3   5   3      273.95      274.65      4.44 o 
   4   5   3      123.02      115.14      3.09 o 
   5   5   3       87.03       81.32      2.64 o 
   6   5   3      104.63       91.18      3.76 o 
   7   5   3      685.95      686.34     10.16 o 
   8   5   3      427.39      401.69      7.92 o 
   9   5   3      403.58      371.63      7.83 o 
  10   5   3      211.23      224.24      6.37 o 
  11   5   3      537.27      487.04      9.55 o 
  12   5   3     1052.20     1011.42     14.51 o 
  13   5   3      124.88      115.02      7.49 o 
  14   5   3      226.27      199.85      6.83 o 
  15   5   3       98.73      102.39      5.42 o 
  16   5   3      170.87      171.69      6.94 o 
  17   5   3      193.60      214.71      7.81 o 
  18   5   3       69.19       66.37      5.15 o 
  19   5   3      284.34      267.37      8.86 o 
  20   5   3       31.83       28.89      4.33 o 
  21   5   3       15.16       28.15      4.07 o 
  22   5   3       20.55       33.07      4.33 o 
 -22   6   3       50.58       60.50      4.82 o 
 -21   6   3       53.08       55.13      4.56 o 
 -20   6   3       10.76       12.13      2.59 o 
 -19   6   3      203.96      214.42      7.38 o 
 -18   6   3      159.20      171.99      9.29 o 
 -17   6   3      256.27      229.96      7.34 o 
 -16   6   3       67.49       68.33      5.15 o 
 -15   6   3        1.70        4.11      1.86 o 
 -14   6   3       29.88       36.91      3.37 o 
 -13   6   3      241.43      229.53      9.03 o 
 -12   6   3      436.99      403.23      8.41 o 
 -11   6   3      318.06      294.07      5.53 o 
 -10   6   3      620.21      620.56      7.73 o 
  -9   6   3        6.64        6.54      1.46 o 
  -8   6   3      658.03      624.71      7.32 o 
  -7   6   3     1326.71     1253.84     10.53 o 
  -6   6   3        1.01       -0.34      1.02 o 
  -5   6   3      494.07      474.87      5.66 o 
  -4   6   3       52.77       50.90      2.22 o 
  -3   6   3      996.49     1050.90      9.91 o 
  -2   6   3        0.45        0.58      1.23 o 
  -1   6   3        6.69       13.33      1.49 o 
   0   6   3       93.83       83.21      3.49 o 
   1   6   3        0.28        3.27      1.33 o 
   2   6   3     1433.69     1460.75     14.10 o 
   3   6   3        0.08       -0.55      1.19 o 
   4   6   3        1.51        2.93      1.21 o 
   5   6   3        1.27        2.29      1.21 o 
   6   6   3       23.65       18.32      2.57 o 
   7   6   3      352.48      322.26     13.10 o 
   8   6   3      127.83      117.12      4.68 o 
   9   6   3      305.78      281.01      7.06 o 
  10   6   3      965.69      906.42     13.42 o 
  11   6   3        3.91        3.32      2.39 o 
  12   6   3       47.56       47.60      5.70 o 
  13   6   3        1.90        1.23      1.83 o 
  14   6   3        0.36        2.23      1.89 o 
  15   6   3       36.43       30.36      3.68 o 
  16   6   3      242.49      220.18      7.93 o 
  17   6   3        0.00       -0.85      2.28 o 
  18   6   3       23.95       20.25      3.13 o 
  19   6   3       96.12       97.82      6.10 o 
  20   6   3       11.31        3.74      7.89 o 
  21   6   3       11.97       17.10      3.35 o 
 -21   7   3       23.35       32.01      3.72 o 
 -20   7   3       14.64       18.67      3.21 o 
 -19   7   3       96.46      109.33      5.99 o 
 -18   7   3      122.49      110.56      5.76 o 
 -17   7   3       59.82       57.57      4.41 o 
 -16   7   3       39.44       48.25      4.13 o 
 -15   7   3        5.57        7.20      2.28 o 
 -14   7   3       60.15       54.80      4.04 o 
 -13   7   3       73.54       75.46      5.58 o 
 -12   7   3      152.00      141.85      4.74 o 
 -11   7   3       39.69       43.11      3.07 o 
 -10   7   3      441.39      439.48      7.63 o 
  -9   7   3     1109.87     1064.62     11.91 o 
  -8   7   3      178.46      190.29      4.99 o 
  -7   7   3      242.67      240.71      5.21 o 
  -6   7   3        1.42        0.54      1.45 o 
  -5   7   3       82.01       79.48      3.22 o 
  -4   7   3      339.99      328.17      5.97 o 
  -3   7   3        4.71        7.87      1.17 o 
  -2   7   3      298.15      282.88      5.08 o 
  -1   7   3      552.09      567.50      7.19 o 
   0   7   3      824.53      825.77     11.28 o 
   1   7   3     1030.17     1020.89      9.89 o 
   2   7   3       13.94       17.57      2.02 o 
   3   7   3        1.26        2.50      1.31 o 
   4   7   3       58.36       49.06      2.74 o 
   5   7   3       78.03       75.98      3.89 o 
   6   7   3      346.55      316.99     10.06 o 
   7   7   3        0.46       -1.43      1.43 o 
   8   7   3       62.35       56.53      3.80 o 
   9   7   3       22.26       14.73      2.61 o 
  10   7   3      144.17      130.88      5.62 o 
  11   7   3       46.23       45.37      4.61 o 
  12   7   3        7.61        9.70      2.28 o 
  13   7   3       15.30       16.58      3.00 o 
  14   7   3        6.29        5.85      2.48 o 
  15   7   3       46.33       42.55      4.38 o 
  16   7   3       74.44       94.92      5.85 o 
  17   7   3       14.49        7.87      2.42 o 
  18   7   3        3.88        9.41      3.71 o 
  19   7   3       16.61       17.52      3.13 o 
  20   7   3        8.21        6.81      2.10 o 
 -20   8   3       32.16       34.56      3.98 o 
 -19   8   3       33.44       27.60      3.47 o 
 -18   8   3        0.29       -1.50      1.50 o 
 -17   8   3        0.56        0.98      1.60 o 
 -16   8   3      184.35      195.88      6.89 o 
 -15   8   3       50.10       43.52      4.73 o 
 -14   8   3      142.92      129.87      5.56 o 
 -13   8   3       11.10        7.03      2.01 o 
 -12   8   3       27.32       19.76      2.53 o 
 -11   8   3      176.35      182.81      5.44 o 
 -10   8   3      187.00      193.66      5.42 o 
  -9   8   3        2.92        1.85      1.57 o 
  -8   8   3        7.15       11.62      2.08 o 
  -7   8   3       68.64       75.83      3.53 o 
  -6   8   3      498.69      448.74      8.01 o 
  -5   8   3       31.73       36.33      2.65 o 
  -4   8   3       97.23       90.19      3.48 o 
  -3   8   3      297.42      294.33      6.47 o 
  -2   8   3      223.81      226.20      5.49 o 
  -1   8   3     1261.45     1317.68     15.43 o 
   0   8   3        0.14       -1.35      1.35 o 
   1   8   3      123.84      122.76      3.82 o 
   2   8   3        9.11        7.09      1.63 o 
   3   8   3     1011.79     1004.18     14.11 o 
   4   8   3      393.34      383.72     15.14 o 
   5   8   3        2.62        5.32      2.20 o 
   6   8   3       68.53       63.61      3.95 o 
   7   8   3        0.08       -0.45      1.80 o 
   8   8   3      368.70      354.54      8.69 o 
   9   8   3       48.35       46.23      3.88 o 
  10   8   3       56.94       50.13      4.18 o 
  11   8   3       33.08       32.98      3.68 o 
  12   8   3        0.02       -0.28      2.41 o 
  13   8   3       41.97       40.28      4.03 o 
  14   8   3        9.24        5.30      2.20 o 
  15   8   3       26.79       29.18      3.74 o 
  16   8   3       41.93       46.81      4.65 o 
  17   8   3       33.06       33.84      5.33 o 
  18   8   3      127.51      154.75      9.10 o 
  19   8   3        3.56       11.57      3.65 o 
 -19   9   3        5.04       -0.84      5.43 o 
 -18   9   3        9.56       11.23      3.18 o 
 -17   9   3       41.03       47.03      5.07 o 
 -16   9   3        2.80        5.89      3.18 o 
 -15   9   3       60.56       59.30      5.68 o 
 -14   9   3        6.98        5.46      2.73 o 
 -13   9   3        5.29        6.16      2.19 o 
 -12   9   3       12.85       15.42      2.84 o 
 -11   9   3       56.87       48.40      3.47 o 
 -10   9   3      296.26      295.75      6.79 o 
  -9   9   3       44.97       49.54      3.34 o 
  -8   9   3      328.72      296.66      6.49 o 
  -7   9   3       97.99      100.35      4.14 o 
  -6   9   3      217.94      205.81      5.38 o 
  -5   9   3        3.60        3.10      1.75 o 
  -4   9   3      657.54      653.85     12.23 o 
  -3   9   3      317.16      313.22      7.12 o 
  -2   9   3        0.60        0.09      1.37 o 
  -1   9   3        5.16        6.23      1.75 o 
   0   9   3        0.35        0.28      1.82 o 
   1   9   3      272.02      260.88      6.22 o 
   2   9   3      209.43      193.46      5.49 o 
   3   9   3       33.49       33.13      3.46 o 
   4   9   3       57.94       58.37      9.65 o 
   5   9   3       37.04       38.13      5.33 o 
   6   9   3        0.70       -0.47      2.92 o 
   7   9   3      272.84      279.85     11.17 o 
   8   9   3      165.02      155.34     15.50 o 
   9   9   3       20.69       20.05      4.49 o 
  10   9   3       67.14       56.14      6.20 o 
  11   9   3        0.10       -1.17      4.39 o 
  12   9   3       14.43       18.25      4.21 o 
  13   9   3        1.15       -2.26      2.81 o 
  14   9   3       63.04       77.94      7.41 o 
  15   9   3       42.72       43.57      6.20 o 
  16   9   3       29.15       30.53      4.91 o 
  17   9   3       22.64       25.47      4.74 o 
  18   9   3        0.02       -0.90      2.63 o 
 -17  10   3       91.02      102.18      7.38 o 
 -16  10   3        0.18       -1.27      3.19 o 
 -15  10   3        3.92        6.03      3.13 o 
 -14  10   3        1.67        2.63      2.12 o 
 -13  10   3      178.72      202.20      7.12 o 
 -12  10   3      291.04      300.70      8.51 o 
 -11  10   3      217.53      232.72     10.38 o 
 -10  10   3       82.63       91.31      5.91 o 
  -9  10   3        0.25        0.99      2.16 o 
  -8  10   3      231.88      252.59      7.42 o 
  -7  10   3       49.78       48.40      4.92 o 
  -6  10   3        1.79        1.93      2.72 o 
  -5  10   3        4.43        3.97      3.83 o 
  -4  10   3        9.19        6.98      2.88 o 
  -3  10   3       26.46       19.41      3.52 o 
  -2  10   3        6.67        6.84      2.80 o 
  -1  10   3        7.74        5.21      2.75 o 
   0  10   3      122.67      130.00      7.48 o 
   1  10   3       39.43       38.47      4.24 o 
   2  10   3      318.42      294.28     13.45 o 
   3  10   3      154.09      148.80      8.47 o 
   4  10   3      103.46       84.14      7.23 o 
   5  10   3      587.01      575.74     15.71 o 
   6  10   3       77.25       69.86      6.81 o 
   7  10   3       18.13       13.45      4.14 o 
   8  10   3       10.57       11.57      8.48 o 
   9  10   3       29.57       30.07      5.16 o 
  10  10   3        0.64       -0.25      2.81 o 
  11  10   3       81.34       84.84      7.64 o 
  12  10   3       79.28       70.71      9.65 o 
  13  10   3       20.44       13.45      3.91 o 
  14  10   3       63.36       69.25      7.64 o 
  15  10   3       10.21       17.98      5.56 o 
  16  10   3        8.17       11.75      5.26 o 
  17  10   3        0.30        4.09      4.68 o 
 -15  11   3        3.61        8.92      4.09 o 
 -14  11   3        0.48       -0.63      2.38 o 
 -13  11   3        4.97        3.51      2.23 o 
 -12  11   3        5.35        4.94      2.17 o 
 -11  11   3        0.16        5.68      2.42 o 
 -10  11   3        1.49       -2.44      2.64 o 
  -9  11   3        7.25        9.24      3.34 o 
  -8  11   3       30.82       32.74      4.21 o 
  -7  11   3       17.22       12.61      3.24 o 
  -6  11   3       56.91       53.09      5.04 o 
  -5  11   3       26.93       26.93      5.66 o 
  -4  11   3       37.44       35.97      4.36 o 
  -3  11   3        6.62        5.63      2.66 o 
  -2  11   3       16.48       24.98      3.82 o 
  -1  11   3        0.11       -0.11      2.38 o 
   0  11   3        0.69        0.49      2.54 o 
   1  11   3        8.85       10.43      4.39 o 
   2  11   3        0.81        0.95      3.23 o 
   3  11   3        0.17        0.66      3.08 o 
   4  11   3        4.67        5.85      5.26 o 
   5  11   3       13.76       16.32      4.07 o 
   6  11   3        8.66        9.76      3.80 o 
   7  11   3       13.40       11.63      3.65 o 
   8  11   3       16.16        9.17      3.91 o 
   9  11   3       89.19       90.00      8.06 o 
  10  11   3       11.13       10.82      3.72 o 
  11  11   3        6.89        2.46      5.26 o 
  12  11   3        0.05        0.29      2.89 o 
  13  11   3        0.64       -4.09      4.09 o 
  14  11   3        0.36        7.88      3.08 o 
  15  11   3       13.09       15.79      4.33 o 
 -13  12   3       15.90       19.42      8.19 o 
 -12  12   3       82.02       93.09      6.74 o 
 -11  12   3       60.03       64.69      5.60 o 
 -10  12   3        4.18        9.01      2.48 o 
  -9  12   3        7.43       12.59      2.89 o 
  -8  12   3       12.45       14.12      3.34 o 
  -7  12   3       50.49       49.14      5.04 o 
  -6  12   3       16.97       23.27      3.59 o 
  -5  12   3       27.21       31.71      4.24 o 
  -4  12   3       30.19       33.83      4.21 o 
  -3  12   3       30.89       29.54      4.16 o 
  -2  12   3      145.94      150.85      7.20 o 
  -1  12   3      104.83      116.08      8.68 o 
   0  12   3        1.00       -1.57      4.09 o 
   1  12   3       32.22       35.17      6.73 o 
   2  12   3      116.03      104.12      8.27 o 
   3  12   3      191.49      198.25      9.92 o 
   4  12   3      218.25      219.06     10.73 o 
   5  12   3       54.87       62.90      7.03 o 
   6  12   3        6.42        3.68      2.92 o 
   7  12   3       61.99       65.04      7.23 o 
   8  12   3       40.88       60.78      7.23 o 
   9  12   3        0.50       -2.34      7.31 o 
  10  12   3       24.01       25.73      4.96 o 
  11  12   3       19.80       14.56      4.33 o 
  12  12   3        6.63        9.36      3.50 o 
 -10  13   3        0.04        0.98      1.97 o 
  -9  13   3        0.21        5.41      2.72 o 
  -8  13   3        3.86        6.84      2.72 o 
  -7  13   3        1.16       -1.29      3.08 o 
  -6  13   3       17.95       24.11      3.78 o 
  -5  13   3       35.18       41.08      4.61 o 
  -4  13   3        3.59        8.72      2.61 o 
  -3  13   3       15.32       17.32      5.05 o 
  -2  13   3        6.76        6.32      6.14 o 
  -1  13   3        3.45        5.76      2.81 o 
   0  13   3       83.82       86.73      7.89 o 
   1  13   3       39.13       56.53      6.58 o 
   2  13   3        3.30        4.76      3.08 o 
   3  13   3        0.75       -3.99      4.97 o 
   4  13   3        3.94       10.08      6.73 o 
   5  13   3        0.00        1.98      2.66 o 
   6  13   3       33.04       49.46      6.62 o 
   7  13   3        7.03        9.05      3.91 o 
   8  13   3       31.46       45.40      6.20 o 
   9  13   3       52.11       56.82      7.03 o 
  -4  14   3        1.17        5.67      2.66 o 
  -3  14   3       19.99       21.88      4.33 o 
  -2  14   3       78.87       75.31      7.64 o 
  -1  14   3       49.94       49.88      6.20 o 
   0  14   3        8.17       16.95      3.91 o 
   1  14   3        0.82        7.69      2.81 o 
   2  14   3       24.92       22.33      4.07 o 
   3  14   3       33.98       28.97      4.96 o 
 -23   0   4        2.99        8.26      5.56 o 
 -22   0   4      125.13      149.91      9.13 o 
 -21   0   4      608.51      633.60     22.22 o 
 -20   0   4      194.96      171.14      8.99 o 
 -19   0   4      459.89      407.80     13.74 o 
 -18   0   4        8.27        6.68      2.81 o 
 -17   0   4        5.60        3.73      2.92 o 
 -16   0   4      102.36      116.29      6.89 o 
 -15   0   4        2.41        6.66      4.09 o 
 -14   0   4      329.03      301.91      9.97 o 
 -13   0   4      564.39      547.76     13.06 o 
 -12   0   4     3810.69     3760.24     40.63 o 
 -11   0   4      427.67      427.75     14.04 o 
 -10   0   4      453.33      433.00     12.87 o 
  -9   0   4      603.18      619.21     24.85 o 
  -8   0   4      464.51      450.70      9.69 o 
  -7   0   4     6227.15     6869.25     59.86 o 
  -6   0   4      506.76      509.26      9.52 o 
  -5   0   4      746.58      721.70     15.79 o 
  -4   0   4       34.63       21.64      2.34 o 
  -3   0   4      556.22      645.62     12.28 o 
  -2   0   4     2017.11     2180.15     28.66 o 
  -1   0   4       63.77       63.74      3.51 o 
   0   0   4      102.22      108.19      4.68 o 
   1   0   4      647.17      620.11      8.99 o 
   2   0   4     9394.01    10859.04     83.48 o 
   3   0   4        1.65        2.47      4.09 o 
   4   0   4     1284.11     1352.97     15.30 o 
   5   0   4     1174.90     1293.68     15.28 o 
   6   0   4     1105.49     1139.16     26.32 o 
   7   0   4       23.57       27.49      2.38 o 
   8   0   4       69.03       75.90      3.80 o 
   9   0   4        2.86        3.44      1.50 o 
  10   0   4      455.88      446.03      9.06 o 
  11   0   4        8.94        7.60      3.51 o 
  12   0   4      420.87      426.32     15.79 o 
  13   0   4      728.96      780.71     22.22 o 
  14   0   4       48.96       53.22      7.02 o 
  15   0   4      113.37       91.23      8.77 o 
  16   0   4        0.81        8.77      4.09 o 
  17   0   4        7.81       19.88      5.26 o 
  18   0   4        5.43       13.45      5.26 o 
  19   0   4       19.17       18.71      5.26 o 
  20   0   4      344.47      384.22     18.71 o 
  21   0   4        9.08       18.13      4.68 o 
  22   0   4        0.01        2.34      2.34 o 
  23   0   4        0.49        9.36      2.92 o 
 -23   1   4        3.96        5.50      2.02 o 
 -22   1   4       53.00       55.70      4.05 o 
 -21   1   4      256.46      262.28      8.18 o 
 -20   1   4        3.61       -1.77      1.77 o 
 -19   1   4       53.50       60.33      4.47 o 
 -18   1   4      132.52      124.14      5.24 o 
 -17   1   4      132.38      123.08      5.17 o 
 -16   1   4       46.50       45.53      3.47 o 
 -15   1   4      288.11      262.99      6.79 o 
 -14   1   4       64.62       55.77      3.47 o 
 -13   1   4      541.24      522.72     13.82 o 
 -12   1   4      830.32      780.28     10.70 o 
 -11   1   4      974.03      970.36     11.70 o 
 -10   1   4       73.87       70.92      3.16 o 
  -9   1   4      716.76      697.59      9.08 o 
  -8   1   4        9.83        6.00      1.77 o 
  -7   1   4      288.60      300.11      5.29 o 
  -6   1   4       59.51       53.71      2.76 o 
  -5   1   4       89.24       77.76      2.55 o 
  -4   1   4      116.74      119.30      3.65 o 
  -3   1   4      351.76      355.93      5.37 o 
  -2   1   4       81.10       80.88      2.53 o 
  -1   1   4       58.05       50.98      1.89 o 
   0   1   4      962.70     1005.46      9.60 o 
   1   1   4       91.34       85.76      2.53 o 
   2   1   4       83.70       98.42      4.07 o 
   3   1   4      228.53      237.62      4.55 o 
   4   1   4     3164.29     3546.57     26.18 o 
   5   1   4      440.00      434.27      5.58 o 
   6   1   4       53.29       57.27      2.14 o 
   7   1   4      135.50      150.20      3.29 o 
   8   1   4      376.76      356.18      5.02 o 
   9   1   4       11.01       12.29      1.35 o 
  10   1   4        0.27        1.63      1.44 o 
  11   1   4       40.41       40.71      3.00 o 
  12   1   4       21.95       24.99      2.75 o 
  13   1   4      774.51      757.13     15.70 o 
  14   1   4      202.07      201.99      8.47 o 
  15   1   4       52.78       57.60      5.57 o 
  16   1   4       42.97       50.57      5.57 o 
  17   1   4       22.45       25.74      4.14 o 
  18   1   4       88.71       91.52      7.03 o 
  19   1   4        4.66        8.07      3.08 o 
  20   1   4       22.57       23.00      6.14 o 
  21   1   4        3.08        0.78      1.83 o 
  22   1   4        2.42        4.55      1.83 o 
 -23   2   4      100.94      108.91      5.49 o 
 -22   2   4        0.89        0.60      1.52 o 
 -21   2   4      107.45      114.38      6.93 o 
 -20   2   4      503.55      506.65      9.78 o 
 -19   2   4        0.13        2.58      1.78 o 
 -18   2   4       83.46       75.90      4.61 o 
 -17   2   4       15.51       11.44      2.39 o 
 -16   2   4      181.93      156.91      5.56 o 
 -15   2   4      254.46      239.51      7.17 o 
 -14   2   4      563.38      526.09      9.19 o 
 -13   2   4      108.31      104.46      4.56 o 
 -12   2   4       78.69       68.25      3.52 o 
 -11   2   4      877.83      824.22     11.24 o 
 -10   2   4      102.02       89.59      3.50 o 
  -9   2   4       10.70       13.52      1.77 o 
  -8   2   4       12.30       11.43      1.57 o 
  -7   2   4      828.30      875.70      9.64 o 
  -6   2   4     1125.82     1155.13     11.06 o 
  -5   2   4     1827.45     1859.38     15.59 o 
  -4   2   4        6.28        4.59      0.93 o 
  -3   2   4       19.58       24.36      1.49 o 
  -2   2   4       38.81       44.45      3.23 o 
  -1   2   4      198.60      170.76      8.19 o 
   0   2   4      800.38      743.61     11.74 o 
   1   2   4      121.65      122.99      4.74 o 
   2   2   4     2404.98     2496.25     25.82 o 
   3   2   4     1366.77     1511.83     18.03 o 
   4   2   4    12116.25    12573.49     78.70 o 
   5   2   4     1269.98     1323.08     13.15 o 
   6   2   4        7.36        7.60      1.70 o 
   7   2   4       43.34       42.13      2.66 o 
   8   2   4      342.45      357.91      6.83 o 
   9   2   4      202.72      190.62      5.26 o 
  10   2   4        8.73        8.59      1.89 o 
  11   2   4       19.71       20.78      2.66 o 
  12   2   4       12.98       15.92      2.46 o 
  13   2   4      470.47      449.90      9.00 o 
  14   2   4      371.23      378.95     10.91 o 
  15   2   4       31.51       39.88      4.74 o 
  16   2   4        0.01        1.29      3.80 o 
  17   2   4        0.15        0.32      2.05 o 
  18   2   4        8.14       13.31      3.31 o 
  19   2   4       58.42       74.20      6.58 o 
  20   2   4       21.91       23.62      3.91 o 
  21   2   4       71.86       84.04      7.03 o 
  22   2   4       12.90       22.81      4.68 o 
 -23   3   4      106.41      106.47      5.46 o 
 -22   3   4       21.49       21.94      3.30 o 
 -21   3   4        0.83        1.72      2.05 o 
 -20   3   4       14.48       18.19      2.65 o 
 -19   3   4       19.30       22.49      2.83 o 
 -18   3   4       89.29       89.40      4.45 o 
 -17   3   4       39.35       37.67      3.21 o 
 -16   3   4        0.22       -1.31      1.31 o 
 -15   3   4      101.58      105.77      7.15 o 
 -14   3   4       35.24       25.79      2.72 o 
 -13   3   4      657.95      599.49      9.69 o 
 -12   3   4      423.03      402.92      8.86 o 
 -11   3   4     1693.93     1740.76     16.94 o 
 -10   3   4       54.71       47.98      3.38 o 
  -9   3   4       22.79       24.93      2.19 o 
  -8   3   4       11.65        6.62      1.42 o 
  -7   3   4       18.50       21.39      1.69 o 
  -6   3   4      450.11      482.49      6.47 o 
  -5   3   4     1346.81     1415.21     11.29 o 
  -4   3   4       30.81       37.73      1.82 o 
  -3   3   4     1018.07     1020.03     15.28 o 
  -2   3   4     1525.31     1603.06     38.01 o 
  -1   3   4      146.87      122.81      7.60 o 
   0   3   4        4.76        4.97      2.07 o 
   1   3   4       19.87       17.73      2.66 o 
   2   3   4      193.09      189.02      6.40 o 
   3   3   4      744.43      766.88     14.29 o 
   4   3   4     1067.42     1135.75     21.24 o 
   5   3   4      392.25      416.39     11.14 o 
   6   3   4       99.21       82.48      4.28 o 
   7   3   4       76.40       77.11      5.40 o 
   8   3   4      446.12      439.59      7.74 o 
   9   3   4       33.52       35.15      2.73 o 
  10   3   4       41.10       38.56      2.91 o 
  11   3   4      178.90      166.14      7.32 o 
  12   3   4       45.99       47.35      3.52 o 
  13   3   4        2.22        3.72      1.76 o 
  14   3   4        0.07        0.18      1.89 o 
  15   3   4        1.94        2.23      2.03 o 
  16   3   4       25.43       30.33      4.33 o 
  17   3   4      152.76      144.20      7.57 o 
  18   3   4        9.65       23.63      4.14 o 
  19   3   4      109.63      113.05      7.57 o 
  20   3   4       67.69       65.68      6.40 o 
  21   3   4        6.95        4.73      2.25 o 
  22   3   4        3.26        0.91      4.97 o 
 -22   4   4      163.19      175.19      7.51 o 
 -21   4   4        0.00        0.49      1.80 o 
 -20   4   4      218.49      229.81      6.74 o 
 -19   4   4       31.78       27.75      3.07 o 
 -18   4   4      105.46      107.65      4.76 o 
 -17   4   4      747.79      712.89     11.09 o 
 -16   4   4       28.26       25.83      2.72 o 
 -15   4   4       67.15       65.02      3.64 o 
 -14   4   4       11.96        8.68      1.75 o 
 -13   4   4        5.35        4.15      1.45 o 
 -12   4   4        0.90       -0.56      1.30 o 
 -11   4   4      407.24      400.14      6.79 o 
 -10   4   4       20.13       19.66      2.23 o 
  -9   4   4      473.59      439.53      7.28 o 
  -8   4   4      205.96      193.38      4.19 o 
  -7   4   4       80.32       63.85      2.54 o 
  -6   4   4      356.93      324.84      5.70 o 
  -5   4   4       96.88       85.92      3.39 o 
  -4   4   4     2067.15     2203.17     18.15 o 
  -3   4   4      130.39      138.99      7.26 o 
  -2   4   4      652.55      699.85     13.02 o 
  -1   4   4      270.12      258.88     14.04 o 
   0   4   4      655.99      642.75      9.64 o 
   1   4   4      121.61      113.05      4.78 o 
   2   4   4      660.84      696.37      9.55 o 
   3   4   4      862.49      853.05      7.81 o 
   4   4   4      209.02      224.72      3.74 o 
   5   4   4       90.53       87.11      2.37 o 
   6   4   4       10.60       11.09      1.50 o 
   7   4   4      136.76      131.39      5.83 o 
   8   4   4       74.67       70.92      3.40 o 
   9   4   4       25.85       28.09      2.68 o 
  10   4   4      385.67      374.57      7.83 o 
  11   4   4      206.93      195.92      7.72 o 
  12   4   4       23.03       24.81      2.83 o 
  13   4   4       25.13       26.78      3.10 o 
  14   4   4        0.35       -0.16      1.82 o 
  15   4   4        5.43        5.47      2.38 o 
  16   4   4      216.72      198.57      8.57 o 
  17   4   4       23.97       27.74      4.49 o 
  18   4   4        0.15        3.40      2.25 o 
  19   4   4       28.94       32.51      4.49 o 
  20   4   4      148.51      181.83      9.07 o 
  21   4   4        4.09       11.20      2.48 o 
  22   4   4        9.58       10.53      3.51 o 
 -22   5   4        8.79        7.19      1.96 o 
 -21   5   4       14.51       15.05      2.67 o 
 -20   5   4       72.16       74.59      5.14 o 
 -19   5   4      254.88      280.27      8.11 o 
 -18   5   4        8.48       12.38      2.41 o 
 -17   5   4        0.07       -0.68      1.53 o 
 -16   5   4       85.33       78.08      4.14 o 
 -15   5   4        0.27        0.66      1.76 o 
 -14   5   4       10.16        9.00      1.88 o 
 -13   5   4       23.79       28.05      2.52 o 
 -12   5   4      352.07      301.57      6.19 o 
 -11   5   4      337.07      298.07      6.06 o 
 -10   5   4      723.41      707.71      8.30 o 
  -9   5   4        5.67        3.93      1.23 o 
  -8   5   4      165.23      147.08      3.68 o 
  -7   5   4      214.50      194.00      3.92 o 
  -6   5   4       51.82       48.09      2.55 o 
  -5   5   4      131.21      142.82      4.27 o 
  -4   5   4       83.83       67.25      2.45 o 
  -3   5   4      122.39      137.53      4.37 o 
  -2   5   4      446.02      411.22      7.08 o 
  -1   5   4      133.44      157.38      5.15 o 
   0   5   4        0.34        0.66      1.50 o 
   1   5   4      331.35      329.33      6.97 o 
   2   5   4       79.20       62.10      3.52 o 
   3   5   4      228.32      222.11      7.69 o 
   4   5   4        8.62        9.03      1.24 o 
   5   5   4       10.18        8.32      1.47 o 
   6   5   4      182.79      179.20     10.42 o 
   7   5   4        4.45        5.57      1.47 o 
   8   5   4      165.95      164.56      5.11 o 
   9   5   4       64.99       56.34      3.53 o 
  10   5   4       80.14       77.80      4.28 o 
  11   5   4        6.95        3.39      1.86 o 
  12   5   4      128.19      127.82      5.24 o 
  13   5   4      184.02      186.37      6.45 o 
  14   5   4      163.58      145.57      5.85 o 
  15   5   4       56.68       47.73      4.21 o 
  16   5   4       28.90       28.52      3.56 o 
  17   5   4      180.16      175.23      8.57 o 
  18   5   4       21.43       14.56      4.09 o 
  19   5   4       11.32       27.49      5.85 o 
  20   5   4       23.76       30.99      5.85 o 
  21   5   4       11.76       26.32      5.85 o 
 -21   6   4      122.97      129.57      8.13 o 
 -20   6   4        5.85        9.44      2.78 o 
 -19   6   4        2.45       -1.57      2.94 o 
 -18   6   4        3.29        1.17      2.23 o 
 -17   6   4       23.46       20.83      3.52 o 
 -16   6   4      246.19      226.21      7.17 o 
 -15   6   4      151.00      143.32      8.78 o 
 -14   6   4        3.80        2.57      1.54 o 
 -13   6   4       11.58       14.38      2.28 o 
 -12   6   4       58.19       80.30      4.20 o 
 -11   6   4      157.02      128.10      4.32 o 
 -10   6   4       35.47       47.28      2.57 o 
  -9   6   4      259.88      270.87      5.10 o 
  -8   6   4        3.66        4.61      1.30 o 
  -7   6   4      118.03      109.21      3.71 o 
  -6   6   4      237.37      233.91      5.38 o 
  -5   6   4       37.59       32.86      2.38 o 
  -4   6   4        0.88        1.02      1.52 o 
  -3   6   4      117.27      112.24      4.16 o 
  -2   6   4      291.01      299.67      6.33 o 
  -1   6   4      285.48      298.16      9.96 o 
   0   6   4     1058.60     1099.64     14.17 o 
   1   6   4      146.85      149.04      5.24 o 
   2   6   4       29.98       33.58      3.18 o 
   3   6   4       11.63       11.14      2.63 o 
   4   6   4      208.12      178.68      7.86 o 
   5   6   4       87.83       66.92      5.57 o 
   6   6   4       53.70       45.77      5.26 o 
   7   6   4      104.16      101.07      6.40 o 
   8   6   4      148.75      133.70      7.03 o 
   9   6   4      118.50      127.58      7.03 o 
  10   6   4       15.28       13.16      3.72 o 
  11   6   4        3.35       -1.75      4.09 o 
  12   6   4       90.08       84.07      9.36 o 
  13   6   4       64.09       55.63      5.99 o 
  14   6   4        0.06       -0.19      3.08 o 
  15   6   4       30.26       35.78      5.33 o 
  16   6   4        1.61        1.87      2.92 o 
  17   6   4       16.11       15.06      4.07 o 
  18   6   4        8.58        9.94      4.09 o 
  19   6   4       34.54       26.90      5.85 o 
  20   6   4        6.78       13.45      4.09 o 
 -20   7   4       21.96       28.95      4.24 o 
 -19   7   4      103.50      108.93      7.47 o 
 -18   7   4       77.45       66.69      6.48 o 
 -17   7   4       11.21       11.82      3.04 o 
 -16   7   4       45.71       44.84      5.47 o 
 -15   7   4       21.47       23.22      3.61 o 
 -14   7   4       62.82       63.74      5.24 o 
 -13   7   4      153.62      149.27      9.20 o 
 -12   7   4        3.08        2.77      3.29 o 
 -11   7   4       49.51       52.26      4.28 o 
 -10   7   4        0.08       -0.01      1.62 o 
  -9   7   4       18.14       12.14      2.42 o 
  -8   7   4       58.44       56.01      3.77 o 
  -7   7   4        6.37        7.26      2.12 o 
  -6   7   4       58.51       55.43      3.65 o 
  -5   7   4        0.92        2.39      1.62 o 
  -4   7   4      559.86      533.00      9.13 o 
  -3   7   4      881.40      814.63     15.02 o 
  -2   7   4      401.56      412.23     14.76 o 
  -1   7   4       43.52       45.28      3.18 o 
   0   7   4      214.02      213.11      5.67 o 
   1   7   4      319.55      330.39      8.00 o 
   2   7   4       34.30       36.92      3.52 o 
   3   7   4      102.74      105.62      6.62 o 
   4   7   4       24.42       25.95      4.97 o 
   5   7   4       59.06       56.94      5.57 o 
   6   7   4      225.84      208.37      8.88 o 
   7   7   4      166.71      160.77      8.06 o 
   8   7   4        4.51        3.78      3.08 o 
   9   7   4        7.62        7.80      3.65 o 
  10   7   4       41.62       37.41      5.16 o 
  11   7   4       95.36       98.54      7.23 o 
  12   7   4      290.57      263.63     13.74 o 
  13   7   4      186.12      185.90      9.30 o 
  14   7   4       19.20       22.73      4.64 o 
  15   7   4        6.90        0.94      5.26 o 
  16   7   4        9.26       16.96      4.07 o 
  17   7   4        0.02        1.84      4.68 o 
  18   7   4       13.77       14.65      3.80 o 
  19   7   4        0.75       -2.34      2.34 o 
 -19   8   4       18.38       19.65      3.87 o 
 -18   8   4       16.61       21.21      6.03 o 
 -17   8   4       24.08       24.36      4.09 o 
 -16   8   4       19.59       23.73      3.78 o 
 -15   8   4        5.41        4.13      1.94 o 
 -14   8   4       26.72       17.53      3.44 o 
 -13   8   4        0.82        2.37      2.28 o 
 -12   8   4       16.59       13.53      4.14 o 
 -11   8   4       56.69       60.26      4.36 o 
 -10   8   4      334.09      322.90      8.16 o 
  -9   8   4       30.96       25.21      3.12 o 
  -8   8   4        0.10       -0.22      1.86 o 
  -7   8   4        0.13       -0.31      1.60 o 
  -6   8   4       17.73       18.54      2.77 o 
  -5   8   4       16.85       18.82      2.67 o 
  -4   8   4        2.04        1.28      1.82 o 
  -3   8   4       76.77       82.15      5.75 o 
  -2   8   4       22.66       22.92      2.67 o 
  -1   8   4      322.88      325.93      7.18 o 
   0   8   4      105.15      100.96      5.32 o 
   1   8   4      120.21      127.80      6.67 o 
   2   8   4       11.12       11.70      3.72 o 
   3   8   4        2.35        4.80      3.08 o 
   4   8   4        1.05       -2.66      2.66 o 
   5   8   4       11.47       10.40      3.65 o 
   6   8   4       99.78      106.02      8.19 o 
   7   8   4       82.92       81.94      6.81 o 
   8   8   4       15.79       18.54      4.07 o 
   9   8   4      338.22      339.13     11.78 o 
  10   8   4       80.95       87.34     11.70 o 
  11   8   4       25.09       24.12      4.55 o 
  12   8   4       27.83       32.58      5.06 o 
  13   8   4       10.34       13.83      4.07 o 
  14   8   4        0.05        5.74      3.23 o 
  15   8   4        0.05        6.03      3.23 o 
  16   8   4        7.89       13.29      3.45 o 
  17   8   4        6.27       10.78      3.23 o 
  18   8   4       11.11       16.52      3.78 o 
 -17   9   4        9.41        6.18      2.83 o 
 -16   9   4       60.76       66.06      5.92 o 
 -15   9   4       34.24       40.19      4.79 o 
 -14   9   4       48.92       42.45      4.73 o 
 -13   9   4       82.98       83.52      5.17 o 
 -12   9   4      194.98      196.97      7.09 o 
 -11   9   4       38.46       38.52      3.85 o 
 -10   9   4       10.08       11.83      2.47 o 
  -9   9   4      210.60      204.53      6.64 o 
  -8   9   4      374.46      344.13     11.82 o 
  -7   9   4        1.91        6.14      2.28 o 
  -6   9   4      377.78      354.77      8.32 o 
  -5   9   4      234.40      211.49      6.49 o 
  -4   9   4      186.21      178.48      5.84 o 
  -3   9   4      204.88      205.43      6.26 o 
  -2   9   4       43.86       46.21      3.61 o 
  -1   9   4        0.23       -1.45      1.66 o 
   0   9   4        8.20        7.89      2.31 o 
   1   9   4      288.02      327.38     25.15 o 
   2   9   4      124.57      110.45      7.64 o 
   3   9   4       26.94       28.15      4.96 o 
   4   9   4        4.67        2.81      3.23 o 
   5   9   4        8.40        3.58      3.23 o 
   6   9   4       29.95       26.59      4.74 o 
   7   9   4      118.29      122.24      7.86 o 
   8   9   4       68.98       73.39     10.53 o 
   9   9   4        0.15       -1.59      2.81 o 
  10   9   4      100.88      106.68      8.06 o 
  11   9   4      137.86      130.70      8.41 o 
  12   9   4       21.63       28.39      4.96 o 
  13   9   4       24.44       33.44      5.33 o 
  14   9   4       11.86       12.18      3.35 o 
  15   9   4        1.71        7.99      4.09 o 
  16   9   4       44.04       43.47      6.16 o 
  17   9   4       57.86       71.23      7.23 o 
 -16  10   4       26.83       30.25      7.48 o 
 -15  10   4        4.18        5.27      3.86 o 
 -14  10   4        4.57        2.41      2.11 o 
 -13  10   4        2.90        5.98      2.12 o 
 -12  10   4       63.58       60.63      4.73 o 
 -11  10   4       22.30       21.99      3.01 o 
 -10  10   4        0.86        1.88      1.93 o 
  -9  10   4       16.44       17.26      2.87 o 
  -8  10   4       54.34       44.17      3.94 o 
  -7  10   4        9.00       16.13      2.76 o 
  -6  10   4        3.65        3.86      2.24 o 
  -5  10   4        2.42        1.69      3.18 o 
  -4  10   4        0.70        2.15      2.54 o 
  -3  10   4       36.97       33.87      4.27 o 
  -2  10   4      107.81      110.94      6.30 o 
  -1  10   4        4.05        1.93      2.38 o 
   0  10   4        7.04       10.07      4.09 o 
   1  10   4       12.21       14.47      4.39 o 
   2  10   4       50.74       43.00      5.79 o 
   3  10   4       50.90       44.22      5.99 o 
   4  10   4        3.68        0.00      3.31 o 
   5  10   4       11.62        7.13      6.14 o 
   6  10   4        2.63        0.29      6.14 o 
   7  10   4      180.52      163.71     17.25 o 
   8  10   4       53.43       51.63      6.20 o 
   9  10   4       14.27       10.46      3.50 o 
  10  10   4        5.50        3.51      2.92 o 
  11  10   4        1.22        4.00      2.66 o 
  12  10   4        1.94        0.99      2.48 o 
  13  10   4        5.34        6.73      4.39 o 
  14  10   4        0.10       -2.38      2.38 o 
  15  10   4       16.41       23.03      4.49 o 
 -14  11   4      107.54      136.37      7.21 o 
 -13  11   4       53.83       46.84      8.12 o 
 -12  11   4       86.96      102.08      6.91 o 
 -11  11   4       29.13       35.35      4.49 o 
 -10  11   4        0.76       -2.02      2.02 o 
  -9  11   4       37.47       37.03      4.45 o 
  -8  11   4       14.00       15.45      3.14 o 
  -7  11   4       70.83       63.40      5.47 o 
  -6  11   4        8.69        2.07      2.66 o 
  -5  11   4      174.60      177.90      7.65 o 
  -4  11   4      114.66      115.95      6.86 o 
  -3  11   4       49.39       58.32      5.38 o 
  -2  11   4       81.10       89.49     12.87 o 
  -1  11   4       24.03       20.32      4.55 o 
   0  11   4       27.06       19.65      4.33 o 
   1  11   4       19.76       27.15      4.96 o 
   2  11   4       70.35       82.98      7.64 o 
   3  11   4      105.20      120.70      8.88 o 
   4  11   4        2.65       -1.70      2.25 o 
   5  11   4        0.01        5.19      3.08 o 
   6  11   4        1.10       -0.58      4.39 o 
   7  11   4      171.36      165.71      9.30 o 
   8  11   4      205.54      219.43     14.33 o 
   9  11   4       10.60        2.20      2.66 o 
  10  11   4       43.61       46.46      5.99 o 
  11  11   4       77.69       83.34     19.59 o 
  12  11   4       43.91       51.79      6.40 o 
  13  11   4        6.71       10.73      3.80 o 
 -11  12   4       28.84       26.62      4.89 o 
 -10  12   4       24.16       28.31      4.47 o 
  -9  12   4       58.33       71.17      5.83 o 
  -8  12   4        0.56        1.77      3.59 o 
  -7  12   4       25.42       28.75      5.54 o 
  -6  12   4        0.04       -0.92      2.17 o 
  -5  12   4        8.86       15.98      3.34 o 
  -4  12   4       16.49       16.47      3.34 o 
  -3  12   4       36.56       37.39      5.57 o 
  -2  12   4        0.00       -1.65      2.25 o 
  -1  12   4      109.37      116.12      8.65 o 
   0  12   4       37.53       37.91      5.85 o 
   1  12   4        1.47        6.87      3.23 o 
   2  12   4        3.58        6.67      3.08 o 
   3  12   4        1.13        0.23      3.22 o 
   4  12   4        0.48       -0.90      2.66 o 
   5  12   4        3.80        0.00      2.89 o 
   6  12   4       15.48       12.90      7.31 o 
   7  12   4       11.16       13.53      4.21 o 
   8  12   4       14.74       18.69      8.48 o 
   9  12   4       33.57       38.86      9.65 o 
  10  12   4        2.67        9.94      4.68 o 
  -7  13   4        7.08        4.09      4.96 o 
  -6  13   4       12.02       18.66      3.87 o 
  -5  13   4       18.09        8.02      2.81 o 
  -4  13   4       23.92       32.11      6.73 o 
  -3  13   4       56.48       59.37     13.16 o 
  -2  13   4       35.97       49.68      7.02 o 
  -1  13   4        8.81        3.76      2.81 o 
   0  13   4        4.25        4.34      6.43 o 
   1  13   4       12.61       17.79      7.60 o 
   2  13   4       21.84       28.17      7.02 o 
   3  13   4        0.01        2.69      7.02 o 
   4  13   4        0.70       -1.87      3.08 o 
   5  13   4        4.38       -2.66      2.66 o 
   6  13   4       60.35       51.93      6.81 o 
 -22   1   5       39.73       35.68      3.88 o 
 -21   1   5       10.07       13.66      2.89 o 
 -20   1   5       99.86      116.00      5.75 o 
 -19   1   5       94.33       91.22      5.40 o 
 -18   1   5       45.86       41.64      3.77 o 
 -17   1   5        5.49        5.06      1.86 o 
 -16   1   5        0.33       -1.25      1.25 o 
 -15   1   5       50.88       49.55      3.58 o 
 -14   1   5       73.38       67.77      3.81 o 
 -13   1   5      220.90      222.33      6.01 o 
 -12   1   5      583.47      567.91      9.38 o 
 -11   1   5     2484.83     2585.13     22.18 o 
 -10   1   5       35.05       30.46      2.47 o 
  -9   1   5        0.10       -0.30      1.16 o 
  -8   1   5      134.11      137.49      4.11 o 
  -7   1   5       42.99       38.99      2.46 o 
  -6   1   5       95.92      102.59      5.82 o 
  -5   1   5       12.76       10.23      1.62 o 
  -4   1   5      187.17      174.83      4.64 o 
  -3   1   5     1323.84     1359.88     14.89 o 
  -2   1   5     1890.21     1976.94     19.07 o 
  -1   1   5      182.06      161.90      6.50 o 
   0   1   5       17.24       12.85      1.38 o 
   1   1   5       38.78       38.65      2.91 o 
   2   1   5       45.49       51.62      2.48 o 
   3   1   5       14.56       11.38      1.62 o 
   4   1   5      261.51      259.78      5.33 o 
   5   1   5      846.20      882.14     10.53 o 
   6   1   5       29.38       26.62      3.79 o 
   7   1   5      104.18      108.46      3.90 o 
   8   1   5      326.37      312.20      9.91 o 
   9   1   5      118.74      124.91      4.36 o 
  10   1   5       13.04       13.03      2.92 o 
  11   1   5       16.67       19.15      2.92 o 
  12   1   5       35.56       42.31      4.33 o 
  13   1   5      247.74      252.45     13.16 o 
  14   1   5      358.46      355.37     11.99 o 
  15   1   5        1.21        5.08      2.66 o 
  16   1   5       15.58       19.12      3.72 o 
  17   1   5       37.75       42.66      5.16 o 
  18   1   5        4.70        4.59      2.81 o 
  19   1   5       16.07       16.34      3.51 o 
  20   1   5       12.17       17.25      3.50 o 
  21   1   5        0.00        4.33      4.68 o 
 -22   2   5        2.98        7.31      3.97 o 
 -21   2   5        1.12        3.38      1.62 o 
 -20   2   5       52.23       58.67      4.50 o 
 -19   2   5      229.48      234.91      7.34 o 
 -18   2   5       27.24       20.13      2.79 o 
 -17   2   5      137.87      135.24      5.39 o 
 -16   2   5       13.66        9.48      2.50 o 
 -15   2   5        6.78       12.61      2.31 o 
 -14   2   5        2.97        4.09      1.60 o 
 -13   2   5      133.33      131.19      5.57 o 
 -12   2   5       58.44       57.31      3.46 o 
 -11   2   5      542.37      502.33      8.48 o 
 -10   2   5       66.55       65.80      3.33 o 
  -9   2   5       59.95       52.83      2.93 o 
  -8   2   5       39.56       45.56      2.63 o 
  -7   2   5       17.45       14.50      1.65 o 
  -6   2   5      954.96     1033.77     10.80 o 
  -5   2   5      117.12      122.20      3.59 o 
  -4   2   5      162.78      152.63      3.67 o 
  -3   2   5      143.03      178.13      7.31 o 
  -2   2   5      466.62      487.14     15.79 o 
  -1   2   5       28.44       29.00      3.23 o 
   0   2   5       69.52       73.84      4.33 o 
   1   2   5       12.61       15.56      2.48 o 
   2   2   5        4.07        7.89      3.22 o 
   3   2   5      759.95      739.25      8.57 o 
   4   2   5      206.48      199.46      6.62 o 
   5   2   5       67.12       66.41      2.97 o 
   6   2   5      114.35      123.13      4.03 o 
   7   2   5       85.27       88.32      4.55 o 
   8   2   5      112.52      117.88      4.21 o 
   9   2   5        5.55        5.14      1.96 o 
  10   2   5        0.07       -0.53      1.38 o 
  11   2   5       15.17       14.48      2.65 o 
  12   2   5       15.74       11.79      2.66 o 
  13   2   5        0.13        1.52      2.63 o 
  14   2   5       34.28       43.72      4.64 o 
  15   2   5       40.73       40.27      6.43 o 
  16   2   5       18.65       23.93      4.39 o 
  17   2   5       79.81       90.11      6.74 o 
  18   2   5        1.02       -0.78      1.83 o 
  19   2   5        4.58        8.37      2.66 o 
  20   2   5        5.11        4.68      2.92 o 
  21   2   5       18.05       21.05      4.68 o 
 -21   3   5       15.01       14.91      2.61 o 
 -20   3   5       56.76       59.33      4.72 o 
 -19   3   5        0.13       -2.03      2.03 o 
 -18   3   5       94.53       97.17      4.63 o 
 -17   3   5      314.62      308.21      8.00 o 
 -16   3   5       61.98       63.32      4.27 o 
 -15   3   5        8.24        5.92      1.88 o 
 -14   3   5       50.00       45.35      3.36 o 
 -13   3   5      175.32      177.66      5.38 o 
 -12   3   5      318.70      303.70      6.86 o 
 -11   3   5       28.57       29.76      3.29 o 
 -10   3   5       35.00       30.84      2.45 o 
  -9   3   5      117.96      125.68      4.22 o 
  -8   3   5      123.62      119.95      4.14 o 
  -7   3   5      379.48      388.60      8.58 o 
  -6   3   5      125.62      123.73      4.20 o 
  -5   3   5       29.57       33.54      3.63 o 
  -4   3   5      108.10      127.22      4.81 o 
  -3   3   5      558.44      553.45     11.74 o 
  -2   3   5      705.42      701.77     19.30 o 
  -1   3   5      200.45      170.58      6.73 o 
   0   3   5        1.46       -1.49      1.83 o 
   1   3   5       98.72      108.60      5.16 o 
   2   3   5      310.54      299.23      8.24 o 
   3   3   5        1.29        0.58      2.07 o 
   4   3   5        5.32        6.14      2.48 o 
   5   3   5        7.80        9.06      2.48 o 
   6   3   5        4.44        3.80      2.48 o 
   7   3   5       55.40       53.45      4.39 o 
   8   3   5      146.27      151.72      6.58 o 
   9   3   5      130.07      130.14      6.16 o 
  10   3   5       39.01       38.70      5.26 o 
  11   3   5       28.17       28.03      3.72 o 
  12   3   5       84.95       84.71      5.48 o 
  13   3   5       64.35       66.67      8.19 o 
  14   3   5       22.34       13.45      5.26 o 
  15   3   5      177.99      181.29     12.87 o 
  16   3   5       14.65       10.53      5.26 o 
  17   3   5       70.19       69.01      9.36 o 
  18   3   5       68.83       89.48     10.53 o 
  19   3   5        5.13        9.36      4.09 o 
  20   3   5        0.04        2.34      2.92 o 
  21   3   5        1.76       14.04      4.09 o 
 -21   4   5       33.38       38.67      5.81 o 
 -20   4   5        0.92       -0.36      4.68 o 
 -19   4   5      111.98      117.39      6.04 o 
 -18   4   5       14.90       13.85      2.72 o 
 -17   4   5        4.73        3.01      1.97 o 
 -16   4   5        2.66        2.75      1.86 o 
 -15   4   5       85.00       87.40      4.93 o 
 -14   4   5       98.89      106.25      8.86 o 
 -13   4   5       90.16       87.03      5.13 o 
 -12   4   5       34.01       33.17      3.68 o 
 -11   4   5       30.01       34.92      3.56 o 
 -10   4   5      955.27      900.35     14.42 o 
  -9   4   5        0.02       -1.41      1.41 o 
  -8   4   5      220.18      229.57      5.97 o 
  -7   4   5        9.44       10.12      1.88 o 
  -6   4   5       20.58       15.81      3.38 o 
  -5   4   5      429.12      429.84      9.20 o 
  -4   4   5      148.61      141.88      6.12 o 
  -3   4   5        9.06        7.89      2.48 o 
  -2   4   5       40.76       50.88      6.43 o 
  -1   4   5      218.47      205.61      7.44 o 
   0   4   5       21.33       19.83      4.68 o 
   1   4   5       66.98       83.21      5.16 o 
   2   4   5       61.10       54.86      4.33 o 
   3   4   5      348.38      333.42      6.79 o 
   4   4   5      370.35      360.82      9.92 o 
   5   4   5     1507.91     1474.59     39.77 o 
   6   4   5       39.33       40.81      6.43 o 
   7   4   5       21.42       17.81      3.50 o 
   8   4   5        8.02       12.90      7.60 o 
   9   4   5       99.24       99.42      5.99 o 
  10   4   5       93.75       84.58      5.75 o 
  11   4   5       19.77       25.65      4.68 o 
  12   4   5       96.90       96.38      6.16 o 
  13   4   5       11.24       11.70      3.31 o 
  14   4   5      271.42      251.47     14.62 o 
  15   4   5       11.54       18.13      5.26 o 
  16   4   5       34.68       46.78      8.19 o 
  17   4   5        0.01        0.58      3.51 o 
  18   4   5       23.57       12.28      4.68 o 
  19   4   5       37.42       45.03      8.19 o 
  20   4   5        4.81       -2.34      2.92 o 
 -20   5   5        0.16       -2.74      2.74 o 
 -19   5   5       57.93       58.91      5.72 o 
 -18   5   5       86.26       73.62      5.96 o 
 -17   5   5        3.28        6.45      2.17 o 
 -16   5   5       72.22       74.11      5.66 o 
 -15   5   5       96.41      104.91      6.26 o 
 -14   5   5       74.25       81.27      4.79 o 
 -13   5   5        0.01       -0.98      1.47 o 
 -12   5   5        3.41        5.67      1.97 o 
 -11   5   5       47.32       44.49      3.52 o 
 -10   5   5       50.74       55.03      3.67 o 
  -9   5   5      133.82      124.87      5.52 o 
  -8   5   5       22.76       17.55      2.22 o 
  -7   5   5      278.93      287.04      5.98 o 
  -6   5   5      553.80      517.76      9.80 o 
  -5   5   5       13.12       11.94      1.85 o 
  -4   5   5      430.62      412.03      7.88 o 
  -3   5   5      158.18      148.55      4.79 o 
  -2   5   5      177.04      177.33      5.72 o 
  -1   5   5      797.36      791.60     12.09 o 
   0   5   5        0.07       -1.89      2.31 o 
   1   5   5      354.10      365.26      7.83 o 
   2   5   5      254.64      255.64      6.37 o 
   3   5   5       72.87       86.87      6.73 o 
   4   5   5      108.83      104.76      6.20 o 
   5   5   5      150.92      147.11      7.03 o 
   6   5   5      100.51      110.56      6.20 o 
   7   5   5        9.89       11.76      3.31 o 
   8   5   5      165.35      152.18     10.53 o 
   9   5   5       68.31       64.75      6.14 o 
  10   5   5       22.06       13.74      3.72 o 
  11   5   5       20.74       14.73      4.09 o 
  12   5   5       11.24        6.05      3.50 o 
  13   5   5      182.80      174.42      8.47 o 
  14   5   5      123.35      114.21      7.60 o 
  15   5   5        5.28        4.68      3.51 o 
  16   5   5        1.35        0.00      2.92 o 
  17   5   5       14.28       12.28      4.68 o 
  18   5   5       76.20       85.38     10.53 o 
  19   5   5       14.71       21.05      5.26 o 
 -20   6   5        3.21       14.50      3.24 o 
 -19   6   5       62.52       69.29      6.00 o 
 -18   6   5       36.92       42.32      4.75 o 
 -17   6   5        0.31        3.35      3.07 o 
 -16   6   5      176.20      171.69     10.53 o 
 -15   6   5        5.35        4.24      1.97 o 
 -14   6   5       55.37       50.52      4.81 o 
 -13   6   5       15.75       20.70      3.34 o 
 -12   6   5       67.16       46.95      4.45 o 
 -11   6   5       96.86      105.30      5.68 o 
 -10   6   5        3.25        3.79      1.88 o 
  -9   6   5       36.91       34.64      3.43 o 
  -8   6   5      221.05      217.00      5.50 o 
  -7   6   5      122.15      113.82      4.11 o 
  -6   6   5       61.71       61.84      3.27 o 
  -5   6   5      105.10       88.65      4.43 o 
  -4   6   5      414.65      388.05      7.89 o 
  -3   6   5      504.98      469.70      8.61 o 
  -2   6   5       40.64       42.53      3.25 o 
  -1   6   5        9.80        6.53      2.23 o 
   0   6   5       10.96        6.91      2.32 o 
   1   6   5      215.39      214.83      8.08 o 
   2   6   5        3.08       -0.45      2.66 o 
   3   6   5      192.75      192.18      8.27 o 
   4   6   5      127.56      109.27      9.06 o 
   5   6   5       38.86       40.32      4.96 o 
   6   6   5      108.09      111.22      6.62 o 
   7   6   5       20.65       17.11      3.72 o 
   8   6   5       35.28       37.42      8.19 o 
   9   6   5        0.03       -0.49      2.66 o 
  10   6   5       17.14       16.20      3.65 o 
  11   6   5       51.56       48.77      5.57 o 
  12   6   5       67.92       62.98      5.99 o 
  13   6   5       17.70       13.74      4.14 o 
  14   6   5       54.97       53.79      5.99 o 
  15   6   5        0.08        0.58      2.48 o 
  16   6   5       13.98       19.30      5.26 o 
  17   6   5        7.84        5.85      4.09 o 
  18   6   5        2.50        7.02      2.92 o 
  19   6   5        1.96        4.09      3.51 o 
 -19   7   5        5.64        7.86      2.53 o 
 -18   7   5        2.90        6.65      6.15 o 
 -17   7   5      180.18      189.63     11.27 o 
 -16   7   5        5.33        4.09      1.95 o 
 -15   7   5       41.86       40.47      4.93 o 
 -14   7   5        0.12        4.09      2.06 o 
 -13   7   5      146.25      129.07      6.45 o 
 -12   7   5      132.19      136.10      7.13 o 
 -11   7   5       27.47       21.97      2.97 o 
 -10   7   5       50.10       46.56      3.94 o 
  -9   7   5        8.25        6.88      2.25 o 
  -8   7   5      491.86      503.29      9.94 o 
  -7   7   5      423.87      406.74     11.06 o 
  -6   7   5        8.48        5.77      3.18 o 
  -5   7   5       85.82       77.95      4.35 o 
  -4   7   5        7.14        5.76      1.88 o 
  -3   7   5       41.72       47.19      3.93 o 
  -2   7   5       23.16       22.18      2.70 o 
  -1   7   5      266.39      259.70      7.77 o 
   0   7   5        0.32        0.56      1.97 o 
   1   7   5        7.21        5.97      3.08 o 
   2   7   5      319.65      307.96     10.75 o 
   3   7   5       84.85       82.81      6.40 o 
   4   7   5       29.19       28.82      4.49 o 
   5   7   5      171.83      179.51     12.57 o 
   6   7   5       64.06       59.39      5.79 o 
   7   7   5       19.96       18.52      3.91 o 
   8   7   5        2.96        3.04      3.08 o 
   9   7   5       19.74       18.99      4.39 o 
  10   7   5       97.84      102.35     15.20 o 
  11   7   5       51.83       51.71      5.99 o 
  12   7   5      200.47      197.30      9.71 o 
  13   7   5        9.40       13.06      3.65 o 
  14   7   5        3.72        6.63      3.08 o 
  15   7   5        0.17        3.91      2.48 o 
  16   7   5       12.42       11.23      6.14 o 
  17   7   5        7.77       26.32      5.85 o 
  18   7   5        0.10       11.70      4.68 o 
 -17   8   5       40.61       49.52      5.26 o 
 -16   8   5        0.29       -0.65      2.33 o 
 -15   8   5      128.53      119.16      7.28 o 
 -14   8   5      115.89      134.11     10.66 o 
 -13   8   5       30.94       35.26      4.13 o 
 -12   8   5        1.90        3.77      2.02 o 
 -11   8   5        0.43        2.91      1.93 o 
 -10   8   5       52.30       58.22      4.39 o 
  -9   8   5       53.38       56.06      4.37 o 
  -8   8   5      142.54      143.11      6.16 o 
  -7   8   5       73.01       68.54      4.45 o 
  -6   8   5      143.45      120.73      5.33 o 
  -5   8   5      246.21      248.56      9.03 o 
  -4   8   5        2.25        1.71      1.93 o 
  -3   8   5       10.54        9.85      2.37 o 
  -2   8   5      372.16      352.59      8.02 o 
  -1   8   5      116.08      100.78      4.79 o 
   0   8   5       96.49      100.60      5.58 o 
   1   8   5      362.63      331.19      9.08 o 
   2   8   5      124.56      119.74      7.64 o 
   3   8   5       25.64       25.69      4.74 o 
   4   8   5       79.71       76.26      6.81 o 
   5   8   5      202.75      198.45     19.59 o 
   6   8   5       97.86       82.11      6.81 o 
   7   8   5      110.73      105.62      7.64 o 
   8   8   5       73.00       74.18      6.81 o 
   9   8   5       32.66       45.15      5.79 o 
  10   8   5      121.48      133.54      9.36 o 
  11   8   5       21.60       22.77      4.74 o 
  12   8   5        0.52       -1.89      4.39 o 
  13   8   5        4.95       18.13      5.85 o 
  14   8   5       18.72       18.60      3.65 o 
  15   8   5       16.02       15.72      3.65 o 
  16   8   5        0.38        1.95      2.09 o 
 -16   9   5       27.02       33.63      5.31 o 
 -15   9   5       17.40       23.69      3.93 o 
 -14   9   5       18.08       19.19      3.34 o 
 -13   9   5        1.82        2.39      1.77 o 
 -12   9   5        3.20        3.24      2.07 o 
 -11   9   5       56.98       55.79      4.51 o 
 -10   9   5       74.35       61.65      6.08 o 
  -9   9   5        6.06        2.54      2.03 o 
  -8   9   5       81.86       78.36      4.84 o 
  -7   9   5       91.16       82.15      4.89 o 
  -6   9   5      318.55      337.43      8.62 o 
  -5   9   5       13.51       16.91      2.87 o 
  -4   9   5       61.57       60.13      4.29 o 
  -3   9   5        6.36        8.39      2.37 o 
  -2   9   5       24.76       26.93      3.59 o 
  -1   9   5        0.70        0.58      1.85 o 
   0   9   5       53.20       54.94      4.65 o 
   1   9   5      103.87      102.48      7.61 o 
   2   9   5        0.28        4.91      4.68 o 
   3   9   5      140.58      133.84      8.27 o 
   4   9   5      125.59      123.91      8.47 o 
   5   9   5        8.40       10.82      3.72 o 
   6   9   5       19.61       12.67      5.26 o 
   7   9   5       77.56       73.53      7.02 o 
   8   9   5        9.46       10.53      4.09 o 
   9   9   5       51.10       67.83     10.23 o 
  10   9   5        1.68        2.34      3.80 o 
  11   9   5        0.04       -2.05      2.38 o 
  12   9   5        4.57        9.09      7.89 o 
  13   9   5       15.87       22.12      4.39 o 
  14   9   5        1.80        8.19      3.23 o 
  15   9   5        0.07       11.70      2.92 o 
 -14  10   5        3.40       -1.88      3.89 o 
 -13  10   5        2.29        4.34      1.93 o 
 -12  10   5        1.88        0.92      2.79 o 
 -11  10   5       40.31       43.68      5.23 o 
 -10  10   5       65.84       69.17      4.88 o 
  -9  10   5      233.75      245.05      7.67 o 
  -8  10   5      122.01      140.48      5.98 o 
  -7  10   5        1.66        0.88      2.62 o 
  -6  10   5        3.27        3.85      2.38 o 
  -5  10   5        9.86       14.63      3.07 o 
  -4  10   5      125.49      137.08      7.64 o 
  -3  10   5       27.13       32.94     11.11 o 
  -2  10   5       32.43       32.13      5.16 o 
  -1  10   5       44.38       39.50      5.57 o 
   0  10   5       27.80       21.12      4.14 o 
   1  10   5       30.19       35.05      5.16 o 
   2  10   5       14.23       15.64      7.31 o 
   3  10   5        1.62        4.95      2.66 o 
   4  10   5       27.64       29.56      4.96 o 
   5  10   5       85.58       95.91      7.86 o 
   6  10   5       53.83       59.76      8.19 o 
   7  10   5       65.14       73.70      7.03 o 
   8  10   5       33.79       31.72      5.06 o 
   9  10   5        6.65       11.94      3.50 o 
  10  10   5        3.67        4.68      2.81 o 
  11  10   5       24.37       29.45      8.19 o 
  12  10   5        0.52        2.34      3.80 o 
  13  10   5       18.01       22.37      7.02 o 
 -12  11   5        9.52       -4.09      4.09 o 
 -11  11   5       13.99       14.04      5.65 o 
 -10  11   5        2.23        0.00      2.48 o 
  -9  11   5        1.07       -0.99      1.67 o 
  -8  11   5       10.03       12.81      3.30 o 
  -7  11   5        9.33       10.01      2.73 o 
  -6  11   5        8.78       13.57      2.78 o 
  -5  11   5       12.14       13.35      3.50 o 
  -4  11   5        1.32        0.69      2.03 o 
  -3  11   5        5.91        7.88      3.08 o 
  -2  11   5       11.10       10.47      7.89 o 
  -1  11   5        3.08        7.33      8.19 o 
   0  11   5        6.15        6.27      3.22 o 
   1  11   5       19.09       27.27      4.96 o 
   2  11   5        0.42       -1.95      1.95 o 
   3  11   5        1.64        1.75      3.51 o 
   4  11   5        0.24        1.62      2.66 o 
   5  11   5       10.18        5.43      7.02 o 
   6  11   5        9.31        5.30      8.19 o 
   7  11   5        8.18       13.13      4.39 o 
   8  11   5        0.10        0.58      2.48 o 
   9  11   5        3.78        1.08      2.66 o 
  10  11   5       31.14       39.63      5.75 o 
  11  11   5       12.90       23.15      4.97 o 
  -8  12   5        4.93        7.31      3.80 o 
  -7  12   5        2.12        6.95      2.17 o 
  -6  12   5       15.65       23.86      6.73 o 
  -5  12   5       18.69       31.76      4.74 o 
  -4  12   5        3.93        6.04      2.38 o 
  -3  12   5        1.72       -0.15      2.63 o 
  -2  12   5       15.91       15.68      5.26 o 
  -1  12   5        2.92        8.73      3.08 o 
   0  12   5       33.55       48.78     11.40 o 
   1  12   5       40.37       40.97      5.79 o 
   2  12   5       27.57       24.03      4.55 o 
   3  12   5        0.03       -2.38      2.38 o 
   4  12   5       38.39       33.80      5.48 o 
   5  12   5       45.37       51.31      7.31 o 
   6  12   5       43.69       44.98      5.99 o 
   7  12   5       34.39       41.76      5.57 o 
 -21   0   6      110.06       90.06     12.28 o 
 -20   0   6       81.19      112.28     12.87 o 
 -19   0   6       55.12       54.97      9.36 o 
 -18   0   6        2.52       12.28      4.68 o 
 -17   0   6      255.31      273.67     10.67 o 
 -16   0   6      202.14      195.62     10.82 o 
 -15   0   6       59.26       62.45      5.73 o 
 -14   0   6        1.26        0.00      1.95 o 
 -13   0   6        1.64        1.44      2.03 o 
 -12   0   6        7.82        2.02      2.34 o 
 -11   0   6      949.86     1024.14     18.54 o 
 -10   0   6      251.21      237.62      8.54 o 
  -9   0   6       54.78       54.99      6.43 o 
  -8   0   6      512.61      485.40     13.45 o 
  -7   0   6      306.69      306.56      9.65 o 
  -6   0   6      164.30      169.70     13.16 o 
  -5   0   6      140.87      139.18      7.02 o 
  -4   0   6        0.83        1.17      2.34 o 
   5   0   6        6.09        6.43      3.51 o 
   6   0   6      231.11      253.81      9.94 o 
 -20   1   6       40.42       46.63      5.00 o 
 -19   1   6       31.25       35.09      4.13 o 
 -18   1   6      134.84      142.64      7.71 o 
 -17   1   6       30.65       27.85      3.59 o 
 -16   1   6       52.97       50.26      4.73 o 
 -15   1   6        7.79        6.78      2.41 o 
 -14   1   6        9.89        6.26      2.41 o 
 -13   1   6       48.41       40.24      4.10 o 
 -12   1   6       67.97       66.87      4.61 o 
 -11   1   6       45.80       45.55      4.95 o 
 -10   1   6      484.46      503.37     10.75 o 
  -9   1   6        8.52        8.01      3.63 o 
  -8   1   6        0.02        2.31      1.76 o 
  -7   1   6      122.58      105.21      4.81 o 
  -6   1   6        4.84        2.96      1.62 o 
  -5   1   6      761.20      802.75     21.05 o 
  -4   1   6        8.53       11.70      3.51 o 
  -3   1   6        0.01        2.34      2.34 o 
  -2   1   6        8.10        8.77      2.34 o 
  -1   1   6       97.44       83.63      5.85 o 
   0   1   6       40.75       42.11      4.68 o 
   1   1   6       42.06       45.56      3.50 o 
   2   1   6        0.26       -0.58      2.63 o 
   3   1   6        0.18        0.58      1.95 o 
   4   1   6      827.69      872.43     20.47 o 
   5   1   6        0.32        0.64      2.25 o 
   6   1   6        0.02       -0.88      2.07 o 
   7   1   6        1.24        1.46      2.07 o 
   8   1   6        1.33        1.17      2.92 o 
   9   1   6        8.35        9.94      4.09 o 
  10   1   6       34.83       38.01      5.85 o 
  11   1   6        6.46        9.94      4.09 o 
  12   1   6       32.54       38.01      6.43 o 
  13   1   6        7.24        9.36      4.68 o 
  14   1   6       51.91       58.48      8.19 o 
  15   1   6       28.37       23.98      6.43 o 
  16   1   6       26.09       26.32      6.43 o 
  17   1   6        8.27        9.36      4.09 o 
  18   1   6        2.56        8.77      3.51 o 
 -20   2   6        0.94       -1.70      1.70 o 
 -19   2   6      199.92      225.92      8.77 o 
 -18   2   6      116.55      147.92      6.88 o 
 -17   2   6        0.71       -1.39      4.05 o 
 -16   2   6       30.35       35.42      4.13 o 
 -15   2   6        5.20        4.55      2.19 o 
 -14   2   6      110.07      109.96      5.85 o 
 -13   2   6       34.78       34.94      3.78 o 
 -12   2   6       23.66       29.16      3.52 o 
 -11   2   6      120.95      127.84      5.85 o 
 -10   2   6      310.53      300.97      8.60 o 
  -9   2   6     1611.27     1621.07     20.46 o 
  -8   2   6       20.45       15.48      2.75 o 
  -7   2   6       16.81       18.31      2.85 o 
  -6   2   6        0.71        1.41      1.78 o 
  -5   2   6       47.06       54.74      4.33 o 
  -4   2   6       73.16       87.72      6.43 o 
  -3   2   6       12.11        9.94      3.51 o 
  -2   2   6      190.08      206.63      7.16 o 
  -1   2   6      100.15       93.74      5.06 o 
   0   2   6      372.47      369.31      9.94 o 
   1   2   6      137.28      132.62      5.90 o 
   2   2   6       85.00       71.74      4.49 o 
   3   2   6       42.73       40.54      4.39 o 
   4   2   6       42.75       42.13      4.68 o 
   5   2   6      348.85      364.33      9.51 o 
   6   2   6      967.13      909.25     15.50 o 
   7   2   6       28.07       33.98      4.09 o 
   8   2   6      100.83       95.73      5.33 o 
   9   2   6       10.69        7.02      4.09 o 
  10   2   6      127.69      132.17      9.94 o 
  11   2   6       37.12       41.52      6.43 o 
  12   2   6       23.70       25.15      5.85 o 
  13   2   6       62.41       73.69      8.77 o 
  14   2   6       21.32       22.22      5.85 o 
  15   2   6      181.41      183.63     12.87 o 
  16   2   6        4.16        2.92      4.09 o 
  17   2   6        3.69        2.34      3.51 o 
  18   2   6       10.06       16.37      4.68 o 
 -20   3   6        0.89        1.07      2.19 o 
 -19   3   6       55.37       58.17      4.81 o 
 -18   3   6        0.25        0.72      1.80 o 
 -17   3   6       49.79       48.21      4.66 o 
 -16   3   6       32.79       47.48      4.81 o 
 -15   3   6       94.53       98.65      5.84 o 
 -14   3   6       37.43       33.18      3.93 o 
 -13   3   6       78.05       90.52      5.66 o 
 -12   3   6       96.68       80.55      5.20 o 
 -11   3   6      120.50      104.91      5.66 o 
 -10   3   6      370.32      346.68      9.11 o 
  -9   3   6        3.46        6.16      2.23 o 
  -8   3   6        0.68       -1.00      1.62 o 
  -7   3   6      200.80      192.10      7.24 o 
  -6   3   6        1.44       -1.48      1.72 o 
  -5   3   6       52.34       48.72      3.78 o 
  -4   3   6      211.55      208.71      6.60 o 
  -3   3   6      106.48       94.74      5.33 o 
  -2   3   6      219.69      229.76      7.82 o 
  -1   3   6       90.89       90.11      7.60 o 
   0   3   6      266.82      242.19      7.82 o 
   1   3   6       17.85       13.02      2.89 o 
   2   3   6       38.17       39.48      4.14 o 
   3   3   6        3.33        3.95      2.63 o 
   4   3   6      245.80      231.26      9.65 o 
   5   3   6      219.53      200.67      7.44 o 
   6   3   6     1163.67     1131.90     18.19 o 
   7   3   6      149.58      149.34      6.81 o 
   8   3   6        4.72        8.23      3.22 o 
   9   3   6       15.24       15.93      3.23 o 
  10   3   6        4.14        3.51      3.51 o 
  11   3   6        2.19        2.92      4.09 o 
  12   3   6       16.07       17.54      5.26 o 
  13   3   6       15.45       18.13      5.26 o 
  14   3   6       11.88       11.11      4.68 o 
  15   3   6       62.27       78.95      9.94 o 
  16   3   6       22.48       39.18      7.60 o 
  17   3   6        0.29       11.11      4.09 o 
  18   3   6        9.09       11.70      4.09 o 
  19   3   6        5.03       22.81      4.68 o 
 -19   4   6        0.52        0.95      1.76 o 
 -18   4   6      282.75      283.38      8.65 o 
 -17   4   6       84.75       97.48      5.55 o 
 -16   4   6        0.93        1.45      1.68 o 
 -15   4   6      221.97      239.33      8.52 o 
 -14   4   6       56.15       50.18      4.63 o 
 -13   4   6      121.87      126.03      7.79 o 
 -12   4   6       15.95       17.71      3.07 o 
 -11   4   6      326.96      310.22      8.89 o 
 -10   4   6       23.30       17.87      3.00 o 
  -9   4   6        9.58       12.59      3.10 o 
  -8   4   6       32.32       35.28      3.76 o 
  -7   4   6       67.80       61.69      5.72 o 
  -6   4   6        0.03       -0.05      1.42 o 
  -5   4   6       48.70       44.59      3.93 o 
  -4   4   6      285.56      267.54      7.71 o 
  -3   4   6      517.15      459.92     11.74 o 
  -2   4   6      211.02      208.82      7.82 o 
  -1   4   6       39.44       31.68      4.09 o 
   0   4   6       25.51       29.89      3.91 o 
   1   4   6       60.08       72.76      8.19 o 
   2   4   6      259.76      244.04      8.47 o 
   3   4   6      157.59      148.56      7.03 o 
   4   4   6        2.77        2.34      2.66 o 
   5   4   6      238.47      213.91      8.06 o 
   6   4   6      229.34      227.53     29.53 o 
   7   4   6      175.62      166.44      7.44 o 
   8   4   6       48.86       42.91      4.74 o 
   9   4   6        1.76        1.17      3.51 o 
  10   4   6        0.01        7.18      2.92 o 
  11   4   6       30.41       40.57      6.73 o 
  12   4   6       34.81       42.69      7.60 o 
  13   4   6       12.34        8.19      4.09 o 
  14   4   6        3.64        1.17      3.51 o 
  15   4   6       33.81       28.66      6.43 o 
  16   4   6        4.60        5.85      3.51 o 
  17   4   6        1.47        0.58      3.51 o 
  18   4   6       38.33       27.49      5.26 o 
 -19   5   6        8.88       12.47      2.88 o 
 -18   5   6       14.37       19.07      3.39 o 
 -17   5   6       22.17       29.75      3.74 o 
 -16   5   6        7.33        4.59      2.46 o 
 -15   5   6       66.56       65.56      5.32 o 
 -14   5   6       11.82       15.65      3.00 o 
 -13   5   6        3.39        1.49      1.63 o 
 -12   5   6        1.48        1.90      1.82 o 
 -11   5   6       12.82       12.73      2.53 o 
 -10   5   6       61.21       51.90      3.80 o 
  -9   5   6       87.80       83.68      4.41 o 
  -8   5   6      119.74      117.21      4.42 o 
  -7   5   6        0.05       -0.71      1.40 o 
  -6   5   6       24.79       26.96      2.57 o 
  -5   5   6       29.00       25.77      2.79 o 
  -4   5   6       13.17       12.24      2.18 o 
  -3   5   6        2.46        1.79      1.51 o 
  -2   5   6        0.11        1.02      1.89 o 
  -1   5   6      226.55      229.40      6.94 o 
   0   5   6      379.76      368.43      8.49 o 
   1   5   6       12.82       12.21      3.80 o 
   2   5   6        2.39        2.38      2.66 o 
   3   5   6       18.24       21.45      3.72 o 
   4   5   6      169.63      158.19      7.44 o 
   5   5   6      134.16      133.19      9.65 o 
   6   5   6        2.47        0.05      4.09 o 
   7   5   6       18.82       18.98      4.68 o 
   8   5   6        6.38        3.96      2.66 o 
   9   5   6        0.37       -0.96      2.25 o 
  10   5   6        1.51        2.20      2.66 o 
  11   5   6       26.18       21.27      3.91 o 
  12   5   6        2.58       11.70      4.68 o 
  13   5   6        0.01       -2.34      2.92 o 
  14   5   6       73.53      102.93     10.53 o 
  15   5   6       48.42       36.26      7.02 o 
  16   5   6       16.90       14.62      4.09 o 
  17   5   6        6.28        8.77      4.09 o 
  18   5   6        0.00       -1.17      2.92 o 
 -18   6   6        1.47        5.19      3.01 o 
 -17   6   6       11.46       11.69      2.62 o 
 -16   6   6        1.15       -1.50      1.50 o 
 -15   6   6       32.96       28.58      5.53 o 
 -14   6   6       77.05       61.41      5.24 o 
 -13   6   6       61.09       62.99      5.24 o 
 -12   6   6       26.05       24.84      4.06 o 
 -11   6   6       46.31       46.24      4.58 o 
 -10   6   6       68.64       73.30      5.84 o 
  -9   6   6        7.26       12.21      2.42 o 
  -8   6   6        3.48        1.80      2.11 o 
  -7   6   6       98.76      101.80      4.27 o 
  -6   6   6       10.51       11.35      2.03 o 
  -5   6   6      147.23      141.47      4.58 o 
  -4   6   6       11.61       14.04      2.70 o 
  -3   6   6        0.14       -0.50      1.67 o 
  -2   6   6      135.78      133.62      4.96 o 
  -1   6   6      194.34      188.82      6.50 o 
   0   6   6       49.30       48.62      5.16 o 
   1   6   6       80.34       82.22      6.20 o 
   2   6   6      485.69      479.37     13.02 o 
   3   6   6       35.65       36.70      4.74 o 
   4   6   6       57.74       52.28      5.57 o 
   5   6   6        1.91       -1.75      2.48 o 
   6   6   6        0.11        0.45      2.66 o 
   7   6   6       22.61       20.14      4.07 o 
   8   6   6      158.01      161.43      8.77 o 
   9   6   6        5.40        2.92      2.89 o 
  10   6   6       44.94       48.23      5.57 o 
  11   6   6       28.37       38.98      5.16 o 
  12   6   6       12.11       21.68     11.99 o 
  13   6   6        1.00        5.26      3.51 o 
  14   6   6       23.13       29.83      6.43 o 
  15   6   6       13.38       18.71      4.68 o 
  16   6   6        2.41        2.92      3.51 o 
  17   6   6       25.88       51.46      8.77 o 
 -17   7   6       98.97      106.62      9.61 o 
 -16   7   6       36.89       41.02      4.79 o 
 -15   7   6        2.61        1.85      2.02 o 
 -14   7   6       34.63       26.47      5.55 o 
 -13   7   6        0.37        1.11      1.97 o 
 -12   7   6       23.57       19.36      3.25 o 
 -11   7   6       82.21       88.93      5.92 o 
 -10   7   6       87.05       86.45      5.16 o 
  -9   7   6       45.42       46.90      3.98 o 
  -8   7   6       33.90       38.88      3.56 o 
  -7   7   6        0.03       -0.53      1.77 o 
  -6   7   6       32.00       28.27      3.88 o 
  -5   7   6        6.61        6.29      2.02 o 
  -4   7   6        6.43        7.18      2.02 o 
  -3   7   6       30.50       35.33      3.35 o 
  -2   7   6      198.80      192.96      7.20 o 
  -1   7   6      258.31      235.22      8.10 o 
   0   7   6       42.49       38.70      4.97 o 
   1   7   6       12.55       11.99      3.72 o 
   2   7   6        7.34        2.59      2.81 o 
   3   7   6       91.51       90.96      7.03 o 
   4   7   6        4.34       -0.29      2.89 o 
   5   7   6        7.78       13.45      3.72 o 
   6   7   6        9.48        2.57      4.68 o 
   7   7   6        3.06        6.67      3.08 o 
   8   7   6       45.01       48.85      5.79 o 
   9   7   6      109.37      107.88      7.64 o 
  10   7   6        4.90        9.43      3.80 o 
  11   7   6       24.40       18.82      4.07 o 
  12   7   6       46.95       50.89      8.48 o 
  13   7   6       20.44       23.63      7.02 o 
  14   7   6       12.22        7.60      3.51 o 
  15   7   6       15.23       14.04      4.09 o 
 -15   8   6       17.86       27.69      3.74 o 
 -14   8   6       88.86       96.97      8.11 o 
 -13   8   6        9.94       15.73      2.91 o 
 -12   8   6        4.84        1.81      3.71 o 
 -11   8   6        0.26       -0.14      2.11 o 
 -10   8   6       14.94       14.49      2.55 o 
  -9   8   6        0.90       -1.01      1.65 o 
  -8   8   6       84.96       85.42      5.00 o 
  -7   8   6       10.50       13.98      2.61 o 
  -6   8   6       45.73       39.27      3.72 o 
  -5   8   6        1.87        4.52      2.57 o 
  -4   8   6       70.10       74.71      4.60 o 
  -3   8   6       56.21       48.31      4.61 o 
  -2   8   6        0.03        2.30      1.97 o 
  -1   8   6        0.78       -0.99      1.89 o 
   0   8   6       34.93       35.91      4.05 o 
   1   8   6       71.94       62.99      4.90 o 
   2   8   6        0.38       -0.58      2.48 o 
   3   8   6       67.33       59.03      6.40 o 
   4   8   6       21.48       16.90      4.33 o 
   5   8   6       12.72       14.19      3.91 o 
   6   8   6       17.75       20.72      4.33 o 
   7   8   6       13.56       19.49      5.85 o 
   8   8   6        7.66       13.78      3.65 o 
   9   8   6        1.83        2.56      2.66 o 
  10   8   6        0.19        4.45      2.66 o 
  11   8   6       18.16       15.22      3.50 o 
  12   8   6       13.24       16.99      3.91 o 
  13   8   6        1.75        5.53      6.43 o 
  14   8   6       12.37       17.49      3.31 o 
 -13   9   6        7.09       10.05      2.57 o 
 -12   9   6       53.40       54.84      4.47 o 
 -11   9   6       52.76       56.05      4.44 o 
 -10   9   6        7.25        6.62      2.39 o 
  -9   9   6       16.11       13.74      2.49 o 
  -8   9   6        3.78        6.27      2.07 o 
  -7   9   6       52.82       55.95      4.45 o 
  -6   9   6       42.70       51.06      4.94 o 
  -5   9   6        1.41        2.07      1.88 o 
  -4   9   6       55.04       45.43      4.58 o 
  -3   9   6       67.82       60.44      6.66 o 
  -2   9   6      107.60      101.85      5.92 o 
  -1   9   6       27.97       31.09      3.87 o 
   0   9   6        9.96       15.51      2.88 o 
   1   9   6        7.28       12.48      2.80 o 
   2   9   6        0.89        0.56      1.97 o 
   3   9   6       50.30       58.02      6.16 o 
   4   9   6       38.77       39.34      5.33 o 
   5   9   6        2.36        2.92      2.89 o 
   6   9   6        0.61       -0.63      2.66 o 
   7   9   6        6.14        7.45      3.08 o 
   8   9   6        2.94       10.55      5.26 o 
   9   9   6        0.08        1.84      2.66 o 
  10   9   6       10.08       10.09      3.51 o 
  11   9   6       18.91       19.71      4.33 o 
  12   9   6        6.51        7.06      3.08 o 
 -11  10   6        0.20       -1.60      1.60 o 
 -10  10   6        7.29        7.29      3.29 o 
  -9  10   6        7.87        8.95      2.31 o 
  -8  10   6        0.11       -1.77      1.77 o 
  -7  10   6       45.33       49.47      4.94 o 
  -6  10   6       68.41       61.50      5.15 o 
  -5  10   6       14.45       13.76      3.35 o 
  -4  10   6       26.01       22.27      8.48 o 
  -3  10   6        0.18        3.08      2.25 o 
  -2  10   6        1.11        3.76      2.81 o 
  -1  10   6        1.19       -3.72      5.56 o 
   0  10   6        5.94        7.94      2.81 o 
   1  10   6        6.81        8.38      3.08 o 
   2  10   6        2.97        2.63      2.48 o 
   3  10   6        2.90       -0.21      2.34 o 
   4  10   6        7.07        9.72      4.68 o 
   5  10   6        0.66        5.58      3.51 o 
   6  10   6        2.96        2.49      4.39 o 
   7  10   6        0.00        5.71      4.39 o 
   8  10   6        0.15        3.51      2.66 o 
   9  10   6        2.82       -0.39      5.56 o 
  10  10   6        0.98       -1.56      3.80 o 
  -8  11   6        1.69       -0.58      2.92 o 
  -7  11   6       21.31       28.45      4.49 o 
  -6  11   6       69.87       61.22      6.81 o 
  -5  11   6       44.59       57.41      6.40 o 
  -4  11   6        2.66        0.29      6.14 o 
  -3  11   6       65.55       68.37      7.60 o 
  -2  11   6       42.55       43.09      5.48 o 
  -1  11   6       80.50       85.45      7.86 o 
   0  11   6       51.22       55.56      6.62 o 
   1  11   6        0.88       -2.25      2.25 o 
   2  11   6       25.01       27.85      8.19 o 
   3  11   6        8.17       14.68      3.50 o 
   4  11   6       10.39        7.31      3.31 o 
   5  11   6       24.91       26.90      4.55 o 
   6  11   6        0.02        5.56      2.89 o 
   7  11   6        0.94        0.11      8.19 o 
 -18   1   7       20.88       29.46      8.48 o 
 -17   1   7       77.08       87.32     21.93 o 
 -16   1   7       31.67       37.52      5.79 o 
 -15   1   7       29.04       39.14      5.75 o 
 -14   1   7        2.03       -2.57      2.63 o 
 -13   1   7       22.97       27.16      5.16 o 
 -12   1   7       35.71       32.46      5.38 o 
 -11   1   7       30.92       25.15      4.74 o 
 -10   1   7      441.93      433.92     19.01 o 
  -9   1   7      883.39      909.74     20.88 o 
  -8   1   7        7.10        8.08      3.50 o 
  -7   1   7        0.00       -2.07      2.07 o 
  -6   1   7        9.41        6.51      3.22 o 
  -5   1   7       61.12       64.91      8.77 o 
   4   1   7        2.19        0.58      2.92 o 
   5   1   7       27.78       42.11      5.85 o 
 -18   2   7        0.01        0.58      2.34 o 
 -17   2   7       10.45       13.74      3.72 o 
 -16   2   7        0.19       -2.34      2.34 o 
 -15   2   7      112.95      118.66      8.88 o 
 -14   2   7        1.47        2.11      2.92 o 
 -13   2   7        0.58        0.88      2.48 o 
 -12   2   7       13.33       12.53      3.91 o 
 -11   2   7        1.88        1.84      2.81 o 
 -10   2   7        1.20        1.46      2.89 o 
  -9   2   7        2.90        2.97      3.22 o 
  -8   2   7        1.34        4.68      4.39 o 
  -7   2   7       11.91       11.90      3.50 o 
  -6   2   7        1.50        1.49      2.92 o 
  -5   2   7        0.58        0.00      3.51 o 
   0   2   7       42.24       33.33      5.85 o 
   1   2   7        1.74        0.00      2.92 o 
   2   2   7        0.05       -0.58      3.51 o 
   3   2   7        0.83       -2.34      2.92 o 
   4   2   7       17.39       19.88      4.68 o 
   5   2   7       78.18       68.42      7.60 o 
   6   2   7       29.21       29.24      5.26 o 
 -18   3   7        6.19        9.32      3.23 o 
 -17   3   7        5.88        8.37      3.23 o 
 -16   3   7       63.44       71.38      7.23 o 
 -15   3   7       35.42       34.35      4.58 o 
 -14   3   7       26.26       36.27      4.03 o 
 -13   3   7       77.21       78.07      5.49 o 
 -12   3   7        4.30        0.71      3.34 o 
 -11   3   7      160.94      165.10      7.81 o 
 -10   3   7        8.75        8.07      2.66 o 
  -9   3   7        9.86        8.59      2.66 o 
  -8   3   7      212.68      231.63      7.74 o 
  -7   3   7       60.61       67.23      4.65 o 
  -6   3   7      195.09      193.92      7.36 o 
  -5   3   7       27.66       23.39      5.85 o 
  -4   3   7       20.32       18.14      3.23 o 
  -3   3   7       19.10       21.05      3.50 o 
  -2   3   7       47.62       46.60      4.49 o 
  -1   3   7       74.61       74.82      7.02 o 
   0   3   7       80.06       81.17      5.48 o 
   1   3   7      183.21      187.18      7.64 o 
   2   3   7        4.88        5.22      2.66 o 
   3   3   7       21.25       18.65      3.80 o 
   4   3   7        0.97       -1.17      2.07 o 
   5   3   7       51.41       35.95      4.33 o 
   6   3   7      114.09      111.11      8.77 o 
   7   3   7       46.37       51.46      7.02 o 
 -17   4   7        0.69       -1.56      1.56 o 
 -16   4   7        0.11       -1.52      1.52 o 
 -15   4   7       16.20       15.92      3.29 o 
 -14   4   7        2.25        1.75      2.62 o 
 -13   4   7       22.58       28.54      3.68 o 
 -12   4   7       12.72       15.53      3.00 o 
 -11   4   7        8.36        8.45      2.48 o 
 -10   4   7        5.61        8.26      2.46 o 
  -9   4   7       11.56       12.85      2.83 o 
  -8   4   7      133.16      127.54      7.32 o 
  -7   4   7        0.46        2.16      1.89 o 
  -6   4   7        2.10       -1.17      1.62 o 
  -5   4   7        1.09        0.88      2.63 o 
  -4   4   7       96.82       93.38      5.15 o 
  -3   4   7       98.40      100.47      6.32 o 
  -2   4   7       33.43       30.95      5.26 o 
  -1   4   7       25.76       22.98      4.09 o 
   0   4   7        0.50       -1.12      2.63 o 
   1   4   7      119.06      116.80      7.31 o 
   2   4   7        0.61       -1.38      2.34 o 
   3   4   7       44.21       42.58      4.74 o 
   4   4   7        0.01       -1.75      2.25 o 
   5   4   7        1.60        0.88      2.48 o 
   6   4   7      118.22      101.61      6.20 o 
   7   4   7      130.36      111.24     14.33 o 
   8   4   7        5.31        6.43      4.39 o 
   9   4   7        1.82       -2.34      2.92 o 
  10   4   7        1.32        0.00      3.51 o 
  11   4   7        0.14       10.53      4.68 o 
  12   4   7        0.01        9.94      4.09 o 
  13   4   7        6.97        9.36      4.68 o 
  14   4   7       12.87       16.37      4.68 o 
 -16   5   7        2.99        4.55      2.45 o 
 -15   5   7       34.07       25.92      3.53 o 
 -14   5   7      100.53       99.53      6.42 o 
 -13   5   7        1.54        2.95      1.85 o 
 -12   5   7       12.30       20.22      3.22 o 
 -11   5   7        0.00       -0.07      1.47 o 
 -10   5   7      104.26      119.23      5.38 o 
  -9   5   7       25.32       31.68      3.78 o 
  -8   5   7       69.68       62.80      4.94 o 
  -7   5   7       24.61       28.12      3.68 o 
  -6   5   7        0.32       -0.78      1.67 o 
  -5   5   7      187.61      195.45      6.37 o 
  -4   5   7       56.66       57.17      4.61 o 
  -3   5   7       24.73       24.70      3.34 o 
  -2   5   7       21.30       21.55      3.91 o 
  -1   5   7       17.59       15.74      3.50 o 
   0   5   7       93.33       98.50      6.43 o 
   1   5   7       33.33       32.52      4.55 o 
   2   5   7        5.93        2.01      6.43 o 
   3   5   7        0.34       -2.34      2.48 o 
   4   5   7      127.16      123.16      7.03 o 
   5   5   7      127.25      129.44      7.23 o 
   6   5   7        1.54        0.99      2.66 o 
   7   5   7       64.97       44.65      6.73 o 
   8   5   7        3.65        6.35      6.73 o 
   9   5   7       18.28       22.70      4.14 o 
  10   5   7       52.86       61.40      8.19 o 
  11   5   7        2.41        1.17      3.51 o 
  12   5   7        9.09        5.26      3.51 o 
  13   5   7       12.56       18.71      5.26 o 
  14   5   7       21.49       33.33      6.43 o 
  15   5   7        3.21        4.09      4.09 o 
 -15   6   7       17.28       11.41      3.79 o 
 -14   6   7       11.56        7.12      4.39 o 
 -13   6   7        5.25        0.68      1.85 o 
 -12   6   7       48.67       55.32      5.04 o 
 -11   6   7       26.32       27.38      3.76 o 
 -10   6   7       54.47       46.06      4.70 o 
  -9   6   7        0.85        3.18      1.89 o 
  -8   6   7        2.40       -0.94      1.42 o 
  -7   6   7        1.10        1.22      1.59 o 
  -6   6   7        4.30        4.21      1.93 o 
  -5   6   7       27.56       28.21      2.65 o 
  -4   6   7        6.37        6.29      2.05 o 
  -3   6   7       23.02       20.98      3.14 o 
  -2   6   7       98.46       91.68      5.58 o 
  -1   6   7       61.59       59.36      5.75 o 
   0   6   7       86.21       82.97      6.58 o 
   1   6   7      121.76      117.83      7.23 o 
   2   6   7        0.06       -2.25      2.25 o 
   3   6   7       89.86      102.17      8.48 o 
   4   6   7        0.05       -0.22      2.66 o 
   5   6   7        0.98       -1.03      2.66 o 
   6   6   7       27.10       23.72      4.14 o 
   7   6   7      162.10      164.15     10.23 o 
   8   6   7       64.80       69.85      6.40 o 
   9   6   7        0.29        2.20      2.66 o 
  10   6   7        3.17        3.28      2.66 o 
  11   6   7        3.39        2.34      3.51 o 
  12   6   7       17.94       26.32      5.85 o 
  13   6   7        0.78        8.77      4.09 o 
  14   6   7        1.21        5.26      3.51 o 
 -14   7   7        0.71       -0.50      1.89 o 
 -13   7   7        1.78        3.33      1.97 o 
 -12   7   7        0.28        1.53      2.81 o 
 -11   7   7       51.60       58.54      5.17 o 
 -10   7   7        3.08        3.21      3.93 o 
  -9   7   7        1.77        1.62      1.63 o 
  -8   7   7        9.67       12.06      2.42 o 
  -7   7   7        3.45        4.33      1.93 o 
  -6   7   7       63.82       67.18      6.22 o 
  -5   7   7       43.21       38.61      3.56 o 
  -4   7   7       37.05       49.03      4.61 o 
  -3   7   7        0.69        1.75      2.03 o 
  -2   7   7      104.56      103.70      6.08 o 
  -1   7   7       47.09       52.08      4.73 o 
   0   7   7       47.55       43.34      7.02 o 
   1   7   7       41.24       28.33      4.74 o 
   2   7   7        0.10       -2.25      2.25 o 
   3   7   7        5.07        4.13      3.08 o 
   4   7   7       15.07       18.32      4.09 o 
   5   7   7        5.36       12.57      3.72 o 
   6   7   7        0.15       -3.90      5.85 o 
   7   7   7       13.17        9.87      5.26 o 
   8   7   7        8.56        7.52      3.08 o 
   9   7   7       12.31       14.15      3.50 o 
  10   7   7        2.59        6.03      2.66 o 
  11   7   7       19.37       21.65      3.91 o 
  12   7   7       35.12       39.18      7.02 o 
  13   7   7        4.81        2.92      2.92 o 
 -12   8   7       14.06       10.57      3.73 o 
 -11   8   7       11.63        8.31      3.00 o 
 -10   8   7        4.37        3.51      1.86 o 
  -9   8   7       39.76       42.14      3.85 o 
  -8   8   7       44.10       50.70      4.23 o 
  -7   8   7       27.30       31.78      4.16 o 
  -6   8   7      141.13      140.45      6.74 o 
  -5   8   7       20.54       21.86      3.38 o 
  -4   8   7      132.38      130.86      6.30 o 
  -3   8   7       79.79       80.86      5.60 o 
  -2   8   7       16.01       16.29      3.84 o 
  -1   8   7       61.18       61.25      5.17 o 
   0   8   7       27.19       17.85      3.00 o 
   1   8   7        1.30        2.92      3.03 o 
   2   8   7        6.41        3.94      3.08 o 
   3   8   7       56.23       48.57      6.20 o 
   4   8   7       50.72       56.57      7.02 o 
   5   8   7       44.93       34.84      5.16 o 
   6   8   7       47.31       48.87      5.79 o 
   7   8   7        3.11        7.60      2.89 o 
   8   8   7       30.99       36.85      4.96 o 
   9   8   7       53.24       62.36      6.58 o 
  10   8   7        3.13        5.04      3.51 o 
  11   8   7        1.33        4.57      2.25 o 
 -10   9   7        1.31        0.93      1.94 o 
  -9   9   7       15.66       18.70      2.69 o 
  -8   9   7       25.43       26.00      4.74 o 
  -7   9   7        5.87       13.37      4.12 o 
  -6   9   7       46.16       42.34      5.18 o 
  -5   9   7       69.36       82.30      7.13 o 
  -4   9   7       10.05       15.76      2.88 o 
  -3   9   7        2.09        5.94      2.50 o 
  -2   9   7        1.50       -0.50      1.77 o 
  -1   9   7        3.56        4.20      3.33 o 
   0   9   7        6.83       14.32      6.00 o 
   1   9   7        7.74        8.01      2.46 o 
   2   9   7        7.15        6.02      2.41 o 
   3   9   7       32.90       29.93      4.96 o 
   4   9   7        6.33        5.19      3.08 o 
   5   9   7       11.35       13.82      3.23 o 
   6   9   7       11.96       14.95      3.50 o 
   7   9   7        0.90        9.61      2.81 o 
   8   9   7        6.39        9.36      2.81 o 
   9   9   7        3.63        6.79      2.92 o 
  -6  10   7       48.35       52.08      4.92 o 
  -5  10   7        9.22       11.62      3.23 o 
  -4  10   7        0.91       -1.62      1.83 o 
  -3  10   7        7.07        3.82      2.48 o 
  -2  10   7       17.46       17.52      4.09 o 
  -1  10   7        2.93        6.14      2.89 o 
   0  10   7        0.86       -1.29      3.51 o 
   1  10   7        0.07        4.45      2.92 o 
   2  10   7       34.24       27.78      8.19 o 
   3  10   7       43.57       49.68      5.99 o 
   4  10   7        9.71       12.83      3.50 o 
   5  10   7        4.65        2.56      2.66 o 
 -16   0   8       78.09       99.42     12.28 o 
 -15   0   8        2.98        2.92      4.09 o 
 -14   0   8       60.48       54.39      8.77 o 
 -13   0   8        6.25        4.09      3.51 o 
 -12   0   8        8.73        4.68      4.09 o 
 -11   0   8       30.55       19.88      6.43 o 
 -10   0   8       57.01       47.37      8.77 o 
  -9   0   8        1.52        1.75      4.09 o 
  -8   0   8        9.90        3.51      4.09 o 
  -7   0   8       69.83       75.44      9.94 o 
  -6   0   8       87.09      101.17     11.11 o 
  -5   0   8        3.00       -1.17      2.92 o 
 -16   1   8       10.56       11.66      3.51 o 
 -15   1   8        7.07       11.11      3.31 o 
 -14   1   8       10.37        9.80      3.23 o 
 -13   1   8        4.54        4.09      2.48 o 
 -12   1   8        7.32        3.55      3.22 o 
 -11   1   8       18.43       19.05      4.14 o 
 -10   1   8        1.04        4.09      4.09 o 
  -9   1   8      305.45      302.08     12.61 o 
  -8   1   8       26.61       22.82      4.55 o 
  -7   1   8      105.93      101.79      8.06 o 
  -6   1   8        6.39       10.29      4.09 o 
  -5   1   8       22.94       21.15      3.91 o 
 -15   2   8       61.53       65.44      7.23 o 
 -14   2   8        9.35       13.06      9.06 o 
 -13   2   8       24.45       34.09      5.16 o 
 -12   2   8        4.82        1.17      3.51 o 
 -11   2   8       13.54       12.11      3.50 o 
 -10   2   8        0.23        1.46      2.48 o 
  -9   2   8        7.46        6.90      3.08 o 
  -8   2   8       47.37       55.24      6.40 o 
  -7   2   8       90.99       91.27      8.48 o 
  -6   2   8       32.04       30.92      6.14 o 
  -5   2   8      146.71      132.75     11.70 o 
 -15   3   8       27.17       28.93      8.48 o 
 -14   3   8        2.04       -4.25      4.97 o 
 -13   3   8       41.87       41.09      6.43 o 
 -12   3   8        4.63        5.56      2.48 o 
 -11   3   8        0.73       -1.22      3.80 o 
 -10   3   8        0.75       -1.46      3.80 o 
  -9   3   8        2.53        2.92      2.89 o 
  -8   3   8      260.15      259.76     11.58 o 
  -7   3   8      120.42      130.24      8.48 o 
  -6   3   8        1.30        5.26      2.89 o 
  -5   3   8        1.36       -1.75      2.34 o 
  -4   3   8        4.70        7.02      4.09 o 
   0   3   8       23.75       28.66      5.85 o 
   1   3   8       36.19       40.35      7.02 o 
   2   3   8        6.10        7.60      4.68 o 
   3   3   8        0.91        1.17      3.51 o 
   4   3   8        2.30        4.09      4.09 o 
 -14   4   8        1.83       -1.87      2.92 o 
 -13   4   8        0.97        1.64      2.92 o 
 -12   4   8       49.60       52.31      6.58 o 
 -11   4   8       51.63       64.34      9.65 o 
 -10   4   8        0.52       -2.83      2.92 o 
  -9   4   8       50.36       41.40      5.79 o 
  -8   4   8        6.15        8.81      3.08 o 
  -7   4   8       10.80       15.28      4.39 o 
  -6   4   8       21.10       35.62      5.16 o 
  -5   4   8        0.15        2.82      2.25 o 
  -4   4   8        0.00        1.17      2.92 o 
  -3   4   8        5.06        7.02      3.51 o 
  -2   4   8       57.93       73.69      9.36 o 
  -1   4   8       58.36       53.80      8.19 o 
   0   4   8       18.83       20.47      5.26 o 
   1   4   8       92.73      104.10      9.94 o 
   2   4   8       68.47       65.50      8.77 o 
   3   4   8       12.61       16.37      5.26 o 
   4   4   8       38.28       45.61      7.60 o 
   5   4   8       44.09       32.16      6.43 o 
 -13   5   8       20.81       31.27      7.02 o 
 -12   5   8       15.02       18.79      3.54 o 
 -11   5   8        2.39        0.58      3.51 o 
 -10   5   8       36.13       40.14      5.16 o 
  -9   5   8      106.62      122.02      8.65 o 
  -8   5   8        7.36        5.50      3.22 o 
  -7   5   8        3.09        1.86      2.25 o 
  -6   5   8       21.51       25.09      4.33 o 
  -5   5   8       14.74       18.97     12.87 o 
  -4   5   8        4.54        2.92      2.48 o 
  -3   5   8       15.50       14.62      3.31 o 
  -2   5   8       27.55       31.04      4.55 o 
  -1   5   8       27.98       18.71      5.26 o 
   0   5   8       13.72       25.15      6.43 o 
   1   5   8       99.52       94.74      9.94 o 
   2   5   8       66.91       61.40      8.77 o 
   3   5   8        1.70       -1.75      3.51 o 
   4   5   8       14.62       23.39      5.85 o 
   5   5   8        5.10        5.85      4.68 o 
   6   5   8        1.27        1.75      4.09 o 
 -12   6   8       28.47       31.84      7.31 o 
 -11   6   8       16.59       15.56      4.68 o 
 -10   6   8        3.06        2.70      3.51 o 
  -9   6   8       11.62       10.53      3.51 o 
  -8   6   8        1.48       -0.58      2.48 o 
  -7   6   8        9.78       10.53      3.31 o 
  -6   6   8        3.01        7.31      2.89 o 
  -5   6   8       30.67       35.52      6.73 o 
  -4   6   8        3.17        1.75      2.07 o 
  -3   6   8       12.61       10.30      2.89 o 
  -2   6   8       11.14       16.50      3.72 o 
  -1   6   8       28.38       41.77      5.33 o 
   0   6   8       84.77       93.57     10.53 o 
   1   6   8       29.54       39.18      7.02 o 
   2   6   8        0.03        2.92      2.92 o 
   3   6   8        9.11       12.87      4.68 o 
   4   6   8       97.48       98.83     10.53 o 
   5   6   8       32.48       39.18      7.02 o 
   6   6   8       22.27       30.99      5.85 o 
   7   6   8        7.52       10.53      4.09 o 
 -10   7   8        3.76       -1.56      1.56 o 
  -9   7   8       13.31       11.31      4.73 o 
  -8   7   8       43.96       48.25      5.48 o 
  -7   7   8        2.92        8.09      2.38 o 
  -6   7   8        8.92       10.53      4.69 o 
  -5   7   8        0.61        0.07      1.78 o 
  -4   7   8       27.77       29.13      3.68 o 
  -3   7   8        9.48       12.70      4.23 o 
  -2   7   8        9.77       10.98      2.59 o 
  -1   7   8       38.75       36.15      3.93 o 
   0   7   8       23.10       24.10      3.34 o 
   1   7   8       13.78       16.57      3.51 o 
   2   7   8        0.09       -2.07      2.07 o 
   3   7   8       10.82       16.85      3.50 o 
   4   7   8       20.48       21.05      3.72 o 
   5   7   8       22.87       24.64      3.91 o 
   6   7   8       16.95       20.33      3.80 o 
   7   7   8        0.01        9.36      4.09 o 
   8   7   8        4.24        1.75      3.51 o 
  -7   8   8        4.00        5.48      2.53 o 
  -6   8   8        9.41       13.39      2.91 o 
  -5   8   8       13.40       10.68      2.72 o 
  -4   8   8        4.39        1.84      3.15 o 
  -3   8   8        2.22        6.81      2.06 o 
  -2   8   8       12.77       14.92      2.80 o 
  -1   8   8       10.38       11.78      2.57 o 
   0   8   8        1.03        1.07      2.64 o 
   1   8   8        1.99        0.48      2.32 o 
   2   8   8        7.02        3.91      2.66 o 
   3   8   8       21.27       29.47      4.97 o 
   4   8   8        2.28        2.05      2.48 o 
   5   8   8        6.56       13.79      3.72 o 
   6   8   8        5.75        7.83      2.66 o 
 -11   1   9       10.22       11.81      4.39 o 
 -10   1   9        3.27        2.57      4.68 o 
  -9   1   9       17.11       12.32      6.14 o 
  -8   1   9      115.56      123.87      8.65 o 
  -7   1   9      168.33      169.06     15.20 o 
  -6   1   9       11.37       11.70      3.31 o 
  -5   1   9        0.13        6.19      3.22 o 
  -4   1   9        2.37        6.43      3.51 o 
 -11   2   9        0.01       -2.63      2.63 o 
 -10   2   9       21.61       20.72      4.33 o 
  -9   2   9       10.11       15.97      3.50 o 
  -8   2   9       41.21       35.24      5.16 o 
  -7   2   9        5.69       10.99      3.08 o 
  -6   2   9        9.13       12.33      3.08 o 
  -5   2   9        0.16        2.69      1.95 o 
  -4   2   9        7.18       19.30      5.26 o 
 -10   3   9        2.66       -1.40      7.02 o 
  -9   3   9        9.74        9.06      2.89 o 
  -8   3   9       10.39       14.24      3.50 o 
  -7   3   9       22.53       30.30     10.23 o 
  -6   3   9       38.66       45.23      7.60 o 
  -5   3   9        9.06       16.90      4.09 o 
  -4   3   9       22.69       10.53      4.68 o 
  -3   3   9        9.56       16.96      5.26 o 
  -9   4   9        2.81        6.68      2.81 o 
  -8   4   9       19.12       23.93      4.39 o 
  -7   4   9        1.67        6.08      2.92 o 
  -6   4   9        1.45        3.80      6.14 o 
  -5   4   9        5.04        9.36      2.89 o 
  -4   4   9        7.19       10.53      4.68 o 
  -3   4   9       11.20        8.19      4.09 o 
   1   4   9        1.44        3.51      3.51 o 
   2   4   9        0.01        2.92      3.51 o 
  -8   5   9       32.34       33.92      8.19 o 
  -7   5   9        0.22        3.64      2.66 o 
  -6   5   9       11.10       14.22      3.31 o 
  -5   5   9        6.97       16.30      3.78 o 
  -4   5   9       18.20       26.90      7.02 o 
  -3   5   9       27.68       22.81      6.43 o 
  -2   5   9        0.17       -1.75      2.92 o 
  -1   5   9       11.29       -0.58      3.51 o 
   0   5   9       12.65        8.77      4.68 o 
   1   5   9        6.47       14.62      4.68 o 
   2   5   9        0.41        2.34      3.51 o 
   3   5   9        8.94        5.85      3.51 o 
  -5   6   9        4.35        2.92      4.09 o 
  -4   6   9        0.33        1.17      3.51 o 
  -3   6   9        0.54       -3.17      6.73 o 
  -2   6   9        3.94       -0.67      4.97 o 
  -1   6   9       12.51       16.05      4.97 o 
   0   6   9        2.63        0.58      3.51 o 
   1   6   9        8.64       17.54      4.68 o 
   2   6   9       45.01       56.14      8.77 o 
   3   6   9       27.04       38.01      7.02 o 
                                                 
